# Supplementary material for: Quantitative Proteomics and Functional Characterization Reveal That Glutathione Peroxidases Act as Important Antioxidant Regulators in Mulberry Response to Drought Stress
Source: Plants (Basel). 2022 Sep 8;11(18):2350. doi: 10.3390/plants11182350 (PMC9500794; doi:10.3390/plants11182350)
Supplement: Supplementary file 1 [file plants-11-02350-s001.zip]

Archive with 8 entries (8 files):
- Figure S1.tif
- Figure S2.tif
- Figure S3.tif
- Figure S4.tif
- Methods S1 and S2.pdf
- Table S1.xlsx
- Table S2.pdf
- Table S3.pdf
