# Supplementary material for: Quantitative Proteomics and Functional Characterization Reveal That Glutathione Peroxidases Act as Important Antioxidant Regulators in Mulberry Response to Drought Stress
Source: Plants (Basel). 2022 Sep 8;11(18):2350. doi: 10.3390/plants11182350 (PMC9500794; doi:10.3390/plants11182350)
Supplement: Supplementary file 1 [file plants-11-02350-s001.zip › Table S1.xlsx]

## Sheet: Annotation_Combine
Protein ID	Protein description	Gene name	Fold change D/C	P value	Subcellular localization	MW [kDa]	Coverage [%]	Peptides	Unique peptides	PSMs	KEGG KO No.	KEGG Gene	KEGG pathway	Biological Process	Cellular Component	Molecular Function	Pfam ID	Domain description	COG/KOG category	COG/KOG NO.	COG/KOG description
W9SY03	glycine-rich cell wall structural protein 1(predicted) OS=Morus notabilis OX=981085 GN=L484_012657 PE=4 SV=1	L484_012657	0.453	0.00388004	chloroplast	13.756	11.2	1	1	2
W9RYA9	Thioredoxin M3 OS=Morus notabilis OX=981085 GN=L484_027517 PE=4 SV=1	L484_027517	0.883	0.0578484	chloroplast	19.434	18	4	4	13	K03671	trxA; thioredoxin 1		GO:0006810 transport; GO:0006950 response to stress; GO:0006979 response to oxidative stress; GO:0008152 metabolic process; GO:0009636 response to toxic substance; GO:0009987 cellular process; GO:0010496 intercellular transport; GO:0010497 plasmodesmata-mediated intercellular transport; GO:0010646 regulation of cell communication; GO:0010647 positive regulation of cell communication; GO:0019725 c…	GO:0005622 intracellular; GO:0005623 cell; GO:0005737 cytoplasm; GO:0009507 chloroplast; GO:0009532 plastid stroma; GO:0009536 plastid; GO:0009570 chloroplast stroma; GO:0043226 organelle; GO:0043227 membrane-bounded organelle; GO:0043229 intracellular organelle; GO:0043231 intracellular membrane-bounded organelle;	GO:0003824 catalytic activity; GO:0004791 thioredoxin-disulfide reductase activity; GO:0015035 protein disulfide oxidoreductase activity; GO:0015036 disulfide oxidoreductase activity; GO:0016209 antioxidant activity; GO:0016491 oxidoreductase activity; GO:0016651 oxidoreductase activity, acting on NAD(P)H; GO:0016667 oxidoreductase activity, acting on a sulfur group of donors; GO:0016668 oxidored…	PF00085	Thioredoxin	O	KOG0910	Thioredoxin-like protein
W9RK49	Lysosomal Pro-X carboxypeptidase OS=Morus notabilis OX=981085 GN=L484_014075 PE=4 SV=1	L484_014075	0.586	0.00206165	chloroplast	52.488	6	3	3	5	K01285	PRCP; lysosomal Pro-X carboxypeptidase [EC:3.4.16.2]					PF05577	Serine carboxypeptidase S28	O	KOG2183	Prolylcarboxypeptidase (angiotensinase C)
W9S2N4	Putative quinone-oxidoreductase-like protein OS=Morus notabilis OX=981085 GN=L484_015813 PE=4 SV=1	L484_015813	2.848	0.000142073	cytoplasm	33.708	11.5	5	1	20	K00224	CEQORH; chloroplastic oxoene reductase [EC:1.3.1.-]	map00592 alpha-Linolenic acid metabolism; map01110 Biosynthesis of secondary metabolites		GO:0005622 intracellular; GO:0005623 cell; GO:0005737 cytoplasm; GO:0005773 vacuole; GO:0005886 plasma membrane; GO:0009507 chloroplast; GO:0009526 plastid envelope; GO:0009534 chloroplast thylakoid; GO:0009535 chloroplast thylakoid membrane; GO:0009536 plastid; GO:0009579 thylakoid; GO:0009941 chloroplast envelope; GO:0016020 membrane; GO:0031967 organelle envelope; GO:0031975 envelope; GO:00319…		PF08240; PF13602	Alcohol dehydrogenase GroES-like domain; Zinc-binding dehydrogenase	C	KOG1198	Zinc-binding oxidoreductase
W9SRT8	Sperm-associated antigen 1 OS=Morus notabilis OX=981085 GN=L484_005244 PE=4 SV=1	L484_005244	0.403	0.0015288	nucleus	49.276	2.6	1	1	1				GO:0000226 microtubule cytoskeleton organization; GO:0001578 microtubule bundle formation; GO:0006996 organelle organization; GO:0007010 cytoskeleton organization; GO:0007017 microtubule-based process; GO:0009987 cellular process; GO:0016043 cellular component organization; GO:0022607 cellular component assembly; GO:0030030 cell projection organization; GO:0030031 cell projection assembly; GO:003…	GO:0005622 intracellular; GO:0005623 cell; GO:0005737 cytoplasm; GO:0005829 cytosol;				S	KOG1124	FOG: TPR repeat
W9S9W3	Proteasome subunit beta OS=Morus notabilis OX=981085 GN=L484_019878 PE=3 SV=1	L484_019878	0.96	0.668458	nucleus	26.594	31	7	7	15	K02738	PSMB6; 20S proteasome subunit beta 1 [EC:3.4.25.1]	map03050 Proteasome		GO:0000502 proteasome complex; GO:0005622 intracellular; GO:0005623 cell; GO:0005839 proteasome core complex; GO:0019774 proteasome core complex, beta-subunit complex; GO:0032991 protein-containing complex; GO:1902494 catalytic complex; GO:1905368 peptidase complex; GO:1905369 endopeptidase complex;		PF00227	Proteasome subunit	O	KOG0174	20S proteasome, regulatory subunit beta type PSMB6/PSMB9/PRE3
W9QZB5	HotDog domain containing protein(predicted) OS=Morus notabilis OX=981085 GN=L484_007416 PE=4 SV=1	L484_007416	1.223	0.0335937	chloroplast	47.039	2.6	1	1	1	K17361	ACOT9; acyl-coenzyme A thioesterase 9 [EC:3.1.2.-]		GO:0000302 response to reactive oxygen species; GO:0001101 response to acid chemical; GO:0006355 regulation of transcription, DNA-templated; GO:0006508 proteolysis; GO:0006511 ubiquitin-dependent protein catabolic process; GO:0006807 nitrogen compound metabolic process; GO:0006950 response to stress; GO:0006970 response to osmotic stress; GO:0006979 response to oxidative stress; GO:0007275 multic…	GO:0000151 ubiquitin ligase complex; GO:0005622 intracellular; GO:0005623 cell; GO:0005737 cytoplasm; GO:0019005 SCF ubiquitin ligase complex; GO:0031461 cullin-RING ubiquitin ligase complex; GO:0032991 protein-containing complex; GO:1902494 catalytic complex; GO:1990234 transferase complex;	GO:0005488 binding; GO:0005515 protein binding; GO:0005516 calmodulin binding; GO:0019899 enzyme binding; GO:0031625 ubiquitin protein ligase binding; GO:0044389 ubiquitin-like protein ligase binding;			I	KOG2763	Acyl-CoA thioesterase
W9QQI7	RNA-binding motif protein, X chromosome OS=Morus notabilis OX=981085 GN=L484_018222 PE=4 SV=1	L484_018222	1.023	0.675088	nucleus	73.624	3.9	2	2	2	K14398	CPSF6_7; cleavage and polyadenylation specificity factor subunit 6/7	map03015 mRNA surveillance pathway	GO:0000381 regulation of alternative mRNA splicing, via spliceosome; GO:0006139 nucleobase-containing compound metabolic process; GO:0006351 transcription, DNA-templated; GO:0006355 regulation of transcription, DNA-templated; GO:0006357 regulation of transcription by RNA polymerase II; GO:0006366 transcription by RNA polymerase II; GO:0006508 proteolysis; GO:0006509 membrane protein ectodomain pr…	GO:0000228 nuclear chromosome; GO:0000785 chromatin; GO:0000790 nuclear chromatin; GO:0000791 euchromatin; GO:0005576 extracellular region; GO:0005615 extracellular space; GO:0005622 intracellular; GO:0005623 cell; GO:0005634 nucleus; GO:0005681 spliceosomal complex; GO:0005694 chromosome; GO:0005719 nuclear euchromatin; GO:0031974 membrane-enclosed lumen; GO:0031981 nuclear lumen; GO:0031982 ves…	GO:0000976 transcription regulatory region sequence-specific DNA binding; GO:0000977 RNA polymerase II transcription regulatory region sequence-specific DNA binding; GO:0000978 RNA polymerase II cis-regulatory region sequence-specific DNA binding; GO:0000987 cis-regulatory region sequence-specific DNA binding; GO:0001067 regulatory region nucleic acid binding; GO:0003676 nucleic acid binding; GO:…	PF00076	RNA recognition motif. (a.k.a. RRM, RBD, or RNP domain)	A	KOG0118	FOG: RRM domain
W9QV55	Eukaryotic initiation factor iso-4F subunit p82-34 OS=Morus notabilis OX=981085 GN=L484_013957 PE=4 SV=1	L484_013957	0.874	0.0729449	nucleus	89.805	11.9	9	9	11	K03260	EIF4G; translation initiation factor 4G	map03013 RNA transport		GO:0005622 intracellular; GO:0005623 cell; GO:0005634 nucleus; GO:0005737 cytoplasm; GO:0005829 cytosol; GO:0043226 organelle; GO:0043227 membrane-bounded organelle; GO:0043229 intracellular organelle; GO:0043231 intracellular membrane-bounded organelle;	GO:0003676 nucleic acid binding; GO:0003723 RNA binding; GO:0003729 mRNA binding; GO:0005488 binding; GO:0097159 organic cyclic compound binding; GO:1901363 heterocyclic compound binding;			J	KOG0401	Translation initiation factor 4F, ribosome/mRNA-bridging subunit (eIF-4G)
W9QH65	Glutathione peroxidase OS=Morus notabilis OX=981085 GN=L484_024293 PE=3 SV=1	L484_024293	2.04	0.000421105	chloroplast	26.519	18.6	6	5	45	K00432	gpx, btuE, bsaA; glutathione peroxidase [EC:1.11.1.9]	map00480 Glutathione metabolism; map00590 Arachidonic acid metabolism; map01100 Metabolic pathways	GO:0006950 response to stress; GO:0006970 response to osmotic stress; GO:0008152 metabolic process; GO:0009628 response to abiotic stimulus; GO:0009636 response to toxic substance; GO:0009651 response to salt stress; GO:0009987 cellular process; GO:0010035 response to inorganic substance; GO:0010038 response to metal ion; GO:0042221 response to chemical; GO:0046686 response to cadmium ion; GO:005…	GO:0005576 extracellular region; GO:0005622 intracellular; GO:0005623 cell; GO:0005737 cytoplasm; GO:0005739 mitochondrion; GO:0005829 cytosol; GO:0005886 plasma membrane; GO:0009507 chloroplast; GO:0009536 plastid; GO:0016020 membrane; GO:0043226 organelle; GO:0043227 membrane-bounded organelle; GO:0043229 intracellular organelle; GO:0043231 intracellular membrane-bounded organelle; GO:0048046 a…	GO:0003824 catalytic activity; GO:0004601 peroxidase activity; GO:0004602 glutathione peroxidase activity; GO:0016209 antioxidant activity; GO:0016491 oxidoreductase activity; GO:0016684 oxidoreductase activity, acting on peroxide as acceptor;			O	KOG1651	Glutathione peroxidase
W9R005	Uncharacterized protein OS=Morus notabilis OX=981085 GN=L484_000610 PE=4 SV=1	L484_000610	1.578	3.77933e-05	cytoplasm	7.892	21.9	1	1	7	K15718	LOX1_5; linoleate 9S-lipoxygenase [EC:1.13.11.58]	map00591 Linoleic acid metabolism	GO:0008152 metabolic process; GO:0055114 oxidation-reduction process;	GO:0005622 intracellular; GO:0005623 cell; GO:0005737 cytoplasm;	GO:0003824 catalytic activity; GO:0016165 linoleate 13S-lipoxygenase activity; GO:0016491 oxidoreductase activity; GO:0016701 oxidoreductase activity, acting on single donors with incorporation of molecular oxygen; GO:0016702 oxidoreductase activity, acting on single donors with incorporation of molecular oxygen, incorporation of two atoms of oxygen; GO:0051213 dioxygenase activity;
W9RZB7	Peptidyl-prolyl cis-trans isomerase OS=Morus notabilis OX=981085 GN=L484_016063 PE=3 SV=1	L484_016063	1.294	0.00108912	nucleus	18.161	15.7	3	1	38	K01802	E5.2.1.8; peptidylprolyl isomerase [EC:5.2.1.8]		GO:0000413 protein peptidyl-prolyl isomerization; GO:0006464 cellular protein modification process; GO:0006807 nitrogen compound metabolic process; GO:0007154 cell communication; GO:0007165 signal transduction; GO:0008152 metabolic process; GO:0009987 cellular process; GO:0018193 peptidyl-amino acid modification; GO:0018208 peptidyl-proline modification; GO:0019538 protein metabolic process; GO:0…	GO:0005576 extracellular region; GO:0005622 intracellular; GO:0005623 cell; GO:0005737 cytoplasm; GO:0005773 vacuole; GO:0005774 vacuolar membrane; GO:0005794 Golgi apparatus; GO:0005829 cytosol; GO:0005886 plasma membrane; GO:0005911 cell-cell junction; GO:0009506 plasmodesma; GO:0009507 chloroplast; GO:0009536 plastid; GO:0012505 endomembrane system; GO:0016020 membrane; GO:0030054 cell junctio…	GO:0003755 peptidyl-prolyl cis-trans isomerase activity; GO:0003824 catalytic activity; GO:0005488 binding; GO:0008144 drug binding; GO:0016018 cyclosporin A binding; GO:0016853 isomerase activity; GO:0016859 cis-trans isomerase activity; GO:0033218 amide binding; GO:0042277 peptide binding; GO:0140096 catalytic activity, acting on a protein;	PF00160	Cyclophilin type peptidyl-prolyl cis-trans isomerase/CLD	O	KOG0865	Cyclophilin type peptidyl-prolyl cis-trans isomerase
W9RKC0	Tocopherol cyclase(predicted) OS=Morus notabilis OX=981085 GN=L484_007248 PE=4 SV=1	L484_007248	1.376	0.00312924	nucleus	53.034	16.7	8	8	12	K09834	VTE1, SXD1; tocopherol cyclase [EC:5.5.1.24]	map00130 Ubiquinone and other terpenoid-quinone biosynthesis; map01100 Metabolic pathways; map01110 Biosynthesis of secondary metabolites	GO:0006082 organic acid metabolic process; GO:0006629 lipid metabolic process; GO:0006631 fatty acid metabolic process; GO:0006720 isoprenoid metabolic process; GO:0006721 terpenoid metabolic process; GO:0006725 cellular aromatic compound metabolic process; GO:0006766 vitamin metabolic process; GO:0006775 fat-soluble vitamin metabolic process; GO:0006778 porphyrin-containing compound metabolic pr…	GO:0005622 intracellular; GO:0005623 cell; GO:0005737 cytoplasm; GO:0009507 chloroplast; GO:0009526 plastid envelope; GO:0009528 plastid inner membrane; GO:0009532 plastid stroma; GO:0009534 chloroplast thylakoid; GO:0009536 plastid; GO:0009570 chloroplast stroma; GO:0009579 thylakoid; GO:0009706 chloroplast inner membrane; GO:0009941 chloroplast envelope; GO:0010287 plastoglobule; GO:0016020 mem…	GO:0003824 catalytic activity; GO:0009975 cyclase activity; GO:0009976 tocopherol cyclase activity;
W9RQZ1	ADP,ATP carrier protein OS=Morus notabilis OX=981085 GN=L484_015275 PE=3 SV=1	L484_015275	0.454	0.00170304	chloroplast	41.997	18.3	7	3	25	K05863	SLC25A4S, ANT; solute carrier family 25 (mitochondrial adenine nucleotide translocator), member 4/5/6/31			GO:0005622 intracellular; GO:0005623 cell; GO:0005737 cytoplasm; GO:0005739 mitochondrion; GO:0005740 mitochondrial envelope; GO:0005743 mitochondrial inner membrane; GO:0016020 membrane; GO:0019866 organelle inner membrane; GO:0031090 organelle membrane; GO:0031966 mitochondrial membrane; GO:0031967 organelle envelope; GO:0031975 envelope; GO:0043226 organelle; GO:0043227 membrane-bounded organe…				C	KOG0749	Mitochondrial ADP/ATP carrier proteins
W9RNK6	Pyruvate dehydrogenase E1 component subunit alpha OS=Morus notabilis OX=981085 GN=L484_027852 PE=4 SV=1	L484_027852	1.078	0.213129	mitochondria	35.898	13	5	5	14	K00161	PDHA, pdhA; pyruvate dehydrogenase E1 component alpha subunit [EC:1.2.4.1]	map00010 Glycolysis / Gluconeogenesis; map00020 Citrate cycle (TCA cycle); map00620 Pyruvate metabolism; map01100 Metabolic pathways; map01110 Biosynthesis of secondary metabolites; map01200 Carbon metabolism	GO:0010035 response to inorganic substance; GO:0010038 response to metal ion; GO:0042221 response to chemical; GO:0046686 response to cadmium ion; GO:0050896 response to stimulus;	GO:0005622 intracellular; GO:0005623 cell; GO:0005634 nucleus; GO:0005737 cytoplasm; GO:0005739 mitochondrion; GO:0005759 mitochondrial matrix; GO:0005829 cytosol; GO:0031974 membrane-enclosed lumen; GO:0043226 organelle; GO:0043227 membrane-bounded organelle; GO:0043229 intracellular organelle; GO:0043231 intracellular membrane-bounded organelle; GO:0043233 organelle lumen; GO:0070013 intracellu…				C	KOG0225	Pyruvate dehydrogenase E1, alpha subunit
W9R986	Late embryogenesis abundant protein, putative(predicted) OS=Morus notabilis OX=981085 GN=L484_001243 PE=4 SV=1	L484_001243	1.128	0.0594995	chloroplast	18.554	13.3	2	2	7
W9QVH6	Ubiquitin-conjugating enzyme E2 10 OS=Morus notabilis OX=981085 GN=L484_025003 PE=3 SV=1	L484_025003	0.706	0.024386	nucleus	16.342	7.5	1	1	3	K06689	UBE2D, UBC4, UBC5; ubiquitin-conjugating enzyme E2 D [EC:2.3.2.23]	map04120 Ubiquitin mediated proteolysis; map04141 Protein processing in endoplasmic reticulum	GO:0006464 cellular protein modification process; GO:0006508 proteolysis; GO:0006511 ubiquitin-dependent protein catabolic process; GO:0006807 nitrogen compound metabolic process; GO:0008152 metabolic process; GO:0009056 catabolic process; GO:0009057 macromolecule catabolic process; GO:0009987 cellular process; GO:0016567 protein ubiquitination; GO:0019538 protein metabolic process; GO:0019941 mo…		GO:0003824 catalytic activity; GO:0004842 ubiquitin-protein transferase activity; GO:0005488 binding; GO:0005515 protein binding; GO:0016740 transferase activity; GO:0019787 ubiquitin-like protein transferase activity; GO:0019899 enzyme binding; GO:0031625 ubiquitin protein ligase binding; GO:0044389 ubiquitin-like protein ligase binding; GO:0140096 catalytic activity, acting on a protein;	PF00179	Ubiquitin-conjugating enzyme	O	KOG0417	Ubiquitin-protein ligase
W9RDC0	Heterogeneous nuclear ribonucleoprotein Q OS=Morus notabilis OX=981085 GN=L484_023435 PE=4 SV=1	L484_023435	1.143	0.198852	cytoplasm	50.822	9.9	4	4	5	K13161	HNRNPR; heterogeneous nuclear ribonucleoprotein R		GO:0000375 RNA splicing, via transesterification reactions; GO:0000377 RNA splicing, via transesterification reactions with bulged adenosine as nucleophile; GO:0000398 mRNA splicing, via spliceosome; GO:0001101 response to acid chemical; GO:0002376 immune system process; GO:0002682 regulation of immune system process; GO:0002683 negative regulation of immune system process; GO:0006109 regulation …	GO:0005622 intracellular; GO:0005623 cell; GO:0005634 nucleus; GO:0005654 nucleoplasm; GO:0005681 spliceosomal complex; GO:0005737 cytoplasm; GO:0005829 cytosol; GO:0030895 apolipoprotein B mRNA editing enzyme complex; GO:0031974 membrane-enclosed lumen; GO:0031981 nuclear lumen; GO:0032991 protein-containing complex; GO:0043226 organelle; GO:0043227 membrane-bounded organelle; GO:0043229 intrace…	GO:0003676 nucleic acid binding; GO:0003677 DNA binding; GO:0003682 chromatin binding; GO:0003723 RNA binding; GO:0003727 single-stranded RNA binding; GO:0003729 mRNA binding; GO:0005488 binding; GO:0043565 sequence-specific DNA binding; GO:0097159 organic cyclic compound binding; GO:1901363 heterocyclic compound binding;	PF00076	RNA recognition motif. (a.k.a. RRM, RBD, or RNP domain)	A	KOG0117	Heterogeneous nuclear ribonucleoprotein R (RRM superfamily)
W9RBJ2	Cell division protein FtsZ-1-like protein OS=Morus notabilis OX=981085 GN=L484_014029 PE=3 SV=1	L484_014029	0.776	0.0457097	chloroplast	44.59	22	7	7	14	K03531	ftsZ; cell division protein FtsZ		GO:0006996 organelle organization; GO:0009314 response to radiation; GO:0009416 response to light stimulus; GO:0009628 response to abiotic stimulus; GO:0009637 response to blue light; GO:0009657 plastid organization; GO:0009658 chloroplast organization; GO:0009902 chloroplast relocation; GO:0009987 cellular process; GO:0010020 chloroplast fission; GO:0016043 cellular component organization; GO:00…	GO:0005622 intracellular; GO:0005623 cell; GO:0005737 cytoplasm; GO:0009507 chloroplast; GO:0009532 plastid stroma; GO:0009536 plastid; GO:0009570 chloroplast stroma; GO:0043226 organelle; GO:0043227 membrane-bounded organelle; GO:0043229 intracellular organelle; GO:0043231 intracellular membrane-bounded organelle;	GO:0000166 nucleotide binding; GO:0001882 nucleoside binding; GO:0001883 purine nucleoside binding; GO:0003824 catalytic activity; GO:0003924 GTPase activity; GO:0005488 binding; GO:0005515 protein binding; GO:0005525 GTP binding; GO:0016462 pyrophosphatase activity; GO:0016787 hydrolase activity; GO:0016817 hydrolase activity, acting on acid anhydrides; GO:0016818 hydrolase activity, acting on a…	PF00091; PF12327	Tubulin/FtsZ family, GTPase domain; FtsZ family, C-terminal domain
W9S372	Uncharacterized RNA-binding protein OS=Morus notabilis OX=981085 GN=L484_003718 PE=4 SV=1	L484_003718	1.313	0.00171844	nucleus	46.579	13.1	4	4	5	K14411	MSI; RNA-binding protein Musashi	map03015 mRNA surveillance pathway	GO:0000003 reproduction; GO:0003006 developmental process involved in reproduction; GO:0006139 nucleobase-containing compound metabolic process; GO:0006378 mRNA polyadenylation; GO:0006379 mRNA cleavage; GO:0006396 RNA processing; GO:0006397 mRNA processing; GO:0006725 cellular aromatic compound metabolic process; GO:0006807 nitrogen compound metabolic process; GO:0007275 multicellular organism d…	GO:0005622 intracellular; GO:0005623 cell; GO:0005634 nucleus; GO:0005654 nucleoplasm; GO:0005737 cytoplasm; GO:0005829 cytosol; GO:0005849 mRNA cleavage factor complex; GO:0031974 membrane-enclosed lumen; GO:0031981 nuclear lumen; GO:0032991 protein-containing complex; GO:0043226 organelle; GO:0043227 membrane-bounded organelle; GO:0043229 intracellular organelle; GO:0043231 intracellular membra…	GO:0003676 nucleic acid binding; GO:0003723 RNA binding; GO:0003729 mRNA binding; GO:0003730 mRNA 3'-UTR binding; GO:0005488 binding; GO:0097159 organic cyclic compound binding; GO:1901363 heterocyclic compound binding;	PF00076	RNA recognition motif. (a.k.a. RRM, RBD, or RNP domain)	A	KOG4205	RNA-binding protein musashi/mRNA cleavage and polyadenylation factor I complex, subunit HRP1
W9SXX7	Receptor-like protein 12 OS=Morus notabilis OX=981085 GN=L484_012627 PE=4 SV=1	L484_012627	0.682	0.00304901	chloroplast	53.339	9.7	5	2	10				GO:0009888 tissue development; GO:0010073 meristem maintenance; GO:0032501 multicellular organismal process; GO:0032502 developmental process; GO:0048507 meristem development; GO:0048856 anatomical structure development;	GO:0005622 intracellular; GO:0005623 cell; GO:0005737 cytoplasm; GO:0009507 chloroplast; GO:0009536 plastid; GO:0043226 organelle; GO:0043227 membrane-bounded organelle; GO:0043229 intracellular organelle; GO:0043231 intracellular membrane-bounded organelle;	GO:0000166 nucleotide binding; GO:0005488 binding; GO:0036094 small molecule binding; GO:0097159 organic cyclic compound binding; GO:1901265 nucleoside phosphate binding; GO:1901363 heterocyclic compound binding;			S	KOG0619	FOG: Leucine rich repeat
W9SJA0	Protein FLX-like(predicted) OS=Morus notabilis OX=981085 GN=L484_004540 PE=4 SV=1	L484_004540	1.761	2.22232e-07	mitochondria	31.726	26.1	7	7	14
W9R8X7	Chaperone protein ClpC OS=Morus notabilis OX=981085 GN=L484_005194 PE=4 SV=1	L484_005194	0.609	0.00349847	chloroplast	62.879	40.8	21	19	63	K03696	clpC; ATP-dependent Clp protease ATP-binding subunit ClpC		GO:0006508 proteolysis; GO:0006605 protein targeting; GO:0006807 nitrogen compound metabolic process; GO:0006810 transport; GO:0006886 intracellular protein transport; GO:0006996 organelle organization; GO:0008104 protein localization; GO:0008152 metabolic process; GO:0009657 plastid organization; GO:0009658 chloroplast organization; GO:0009719 response to endogenous stimulus; GO:0009725 response…	GO:0005618 cell wall; GO:0005622 intracellular; GO:0005623 cell; GO:0005737 cytoplasm; GO:0005739 mitochondrion; GO:0009507 chloroplast; GO:0009526 plastid envelope; GO:0009528 plastid inner membrane; GO:0009532 plastid stroma; GO:0009534 chloroplast thylakoid; GO:0009535 chloroplast thylakoid membrane; GO:0009536 plastid; GO:0009570 chloroplast stroma; GO:0009579 thylakoid; GO:0009706 chloroplas…	GO:0003824 catalytic activity; GO:0004176 ATP-dependent peptidase activity; GO:0005488 binding; GO:0005515 protein binding; GO:0008233 peptidase activity; GO:0016462 pyrophosphatase activity; GO:0016787 hydrolase activity; GO:0016817 hydrolase activity, acting on acid anhydrides; GO:0016818 hydrolase activity, acting on acid anhydrides, in phosphorus-containing anhydrides; GO:0016887 ATPase activ…	PF00004	ATPase family associated with various cellular activities (AAA)	O	KOG1051	Chaperone HSP104 and related ATP-dependent Clp proteases
W9RW62	1-acyl-sn-glycerol-3-phosphate acyltransferase OS=Morus notabilis OX=981085 GN=L484_025929 PE=3 SV=1	L484_025929	0.766	0.0254258	chloroplast	51.398	1.5	1	1	1	K00655	plsC; 1-acyl-sn-glycerol-3-phosphate acyltransferase [EC:2.3.1.51]	map00561 Glycerolipid metabolism; map00564 Glycerophospholipid metabolism; map01100 Metabolic pathways; map01110 Biosynthesis of secondary metabolites	GO:0000003 reproduction; GO:0003006 developmental process involved in reproduction; GO:0006629 lipid metabolic process; GO:0006644 phospholipid metabolic process; GO:0006650 glycerophospholipid metabolic process; GO:0006655 phosphatidylglycerol biosynthetic process; GO:0006793 phosphorus metabolic process; GO:0006796 phosphate-containing compound metabolic process; GO:0007275 multicellular organi…	GO:0005622 intracellular; GO:0005623 cell; GO:0005737 cytoplasm; GO:0009507 chloroplast; GO:0009526 plastid envelope; GO:0009536 plastid; GO:0009941 chloroplast envelope; GO:0031967 organelle envelope; GO:0031975 envelope; GO:0043226 organelle; GO:0043227 membrane-bounded organelle; GO:0043229 intracellular organelle; GO:0043231 intracellular membrane-bounded organelle;				I	KOG2848	1-acyl-sn-glycerol-3-phosphate acyltransferase
W9SH25	RNA-binding protein with multiple splicing 2 OS=Morus notabilis OX=981085 GN=L484_004984 PE=4 SV=1	L484_004984	1.16	0.168776	cytoskeleton	42.596	5.9	2	2	3				GO:0006355 regulation of transcription, DNA-templated; GO:0006357 regulation of transcription by RNA polymerase II; GO:0007275 multicellular organism development; GO:0008284 positive regulation of cell population proliferation; GO:0009653 anatomical structure morphogenesis; GO:0009790 embryo development; GO:0009887 animal organ morphogenesis; GO:0009889 regulation of biosynthetic process; GO:0009…	GO:0005622 intracellular; GO:0005623 cell; GO:0005737 cytoplasm;	GO:0003676 nucleic acid binding; GO:0003723 RNA binding; GO:0003729 mRNA binding; GO:0005488 binding; GO:0005515 protein binding; GO:0042802 identical protein binding; GO:0042803 protein homodimerization activity; GO:0046983 protein dimerization activity; GO:0097159 organic cyclic compound binding; GO:1901363 heterocyclic compound binding;	PF00076	RNA recognition motif. (a.k.a. RRM, RBD, or RNP domain)	A	KOG1457	RNA binding protein (contains RRM repeats)
W9S0M4	Quinone oxidoreductase-like protein OS=Morus notabilis OX=981085 GN=L484_020497 PE=4 SV=1	L484_020497	1.697	0.00031824	chloroplast	34.102	40.2	13	11	63	K18980	EO, FaQR; 2-methylene-furan-3-one reductase [EC:1.3.1.105]					PF08240; PF13602	Alcohol dehydrogenase GroES-like domain; Zinc-binding dehydrogenase	C	KOG1198	Zinc-binding oxidoreductase
W9RXD8	PREDICTED: unnamed product(predicted) OS=Morus notabilis OX=981085 GN=L484_006549 PE=4 SV=1	L484_006549	1.875	0.000148254	chloroplast	10.211	27.5	2	2	2
W9QPM4	Photosystem II reaction center Psb28 protein OS=Morus notabilis OX=981085 GN=L484_015887 PE=3 SV=1	L484_015887	1.157	0.0235004	chloroplast	20.375	18.3	3	3	19	K08903	psb28; photosystem II 13kDa protein	map00195 Photosynthesis
W9QN52	40S ribosomal protein S4 OS=Morus notabilis OX=981085 GN=L484_006934 PE=3 SV=1	L484_006934	0.671	0.00047541	cytoplasm	35.688	27	9	9	21	K02987	RP-S4e, RPS4; small subunit ribosomal protein S4e	map03010 Ribosome		GO:0005622 intracellular; GO:0005623 cell; GO:0005737 cytoplasm;		PF08071	RS4NT (NUC023) domain	J	KOG0378	40S ribosomal protein S4
W9RL66	DLH domain-containing protein OS=Morus notabilis OX=981085 GN=L484_010044 PE=4 SV=1	L484_010044	1.018	0.73783	nucleus	26.255	22.4	3	3	3	K01061	E3.1.1.45; carboxymethylenebutenolidase [EC:3.1.1.45]	map01100 Metabolic pathways		GO:0005576 extracellular region;		PF01738	Dienelactone hydrolase family	Q	KOG3043	Predicted hydrolase related to dienelactone hydrolase
W9SM36	PREDICTED: GPI-anchored(predicted) OS=Morus notabilis OX=981085 GN=L484_000169 PE=4 SV=1	L484_000169	1.151	0.137429	vacuolar membrane	18.866	5.6	1	1	3					GO:0005623 cell; GO:0005886 plasma membrane; GO:0016020 membrane; GO:0031224 intrinsic component of membrane; GO:0031225 anchored component of membrane; GO:0031226 intrinsic component of plasma membrane; GO:0046658 anchored component of plasma membrane; GO:0071944 cell periphery;
W9QF93	GrpE protein homolog OS=Morus notabilis OX=981085 GN=L484_004151 PE=3 SV=1	L484_004151	0.371	0.00556699	nucleus	57.22	6.8	3	3	5	K03687	GRPE; molecular chaperone GrpE							O	KOG3003	Molecular chaperone of the GrpE family
W9S032	Alpha-1,4 glucan phosphorylase OS=Morus notabilis OX=981085 GN=L484_022075 PE=3 SV=1	L484_022075	0.838	0.10729	cytoplasm	95.843	5.6	4	4	5	K00688	PYG, glgP; glycogen phosphorylase [EC:2.4.1.1]	map00500 Starch and sucrose metabolism; map01100 Metabolic pathways; map01110 Biosynthesis of secondary metabolites	GO:0000272 polysaccharide catabolic process; GO:0001101 response to acid chemical; GO:0005975 carbohydrate metabolic process; GO:0005976 polysaccharide metabolic process; GO:0005977 glycogen metabolic process; GO:0005980 glycogen catabolic process; GO:0006073 cellular glucan metabolic process; GO:0006091 generation of precursor metabolites and energy; GO:0006112 energy reserve metabolic process; …	GO:0005622 intracellular; GO:0005623 cell; GO:0005737 cytoplasm; GO:0005829 cytosol; GO:0009507 chloroplast; GO:0009536 plastid; GO:0043226 organelle; GO:0043227 membrane-bounded organelle; GO:0043229 intracellular organelle; GO:0043231 intracellular membrane-bounded organelle;	GO:0003824 catalytic activity; GO:0004645 1,4-alpha-oligoglucan phosphorylase activity; GO:0005488 binding; GO:0008144 drug binding; GO:0008184 glycogen phosphorylase activity; GO:0016740 transferase activity; GO:0016757 transferase activity, transferring glycosyl groups; GO:0016758 transferase activity, transferring hexosyl groups; GO:0019842 vitamin binding; GO:0030170 pyridoxal phosphate bindi…			G	KOG2099	Glycogen phosphorylase
W9RRF0	Histone deacetylase OS=Morus notabilis OX=981085 GN=L484_014547 PE=3 SV=1	L484_014547	0.792	0.0353198	cytoplasm	51.542	2	1	1	2	K06067	HDAC1_2; histone deacetylase 1/2 [EC:3.5.1.98]		GO:0000003 reproduction; GO:0001101 response to acid chemical; GO:0003006 developmental process involved in reproduction; GO:0006325 chromatin organization; GO:0006464 cellular protein modification process; GO:0006476 protein deacetylation; GO:0006807 nitrogen compound metabolic process; GO:0006950 response to stress; GO:0006970 response to osmotic stress; GO:0006996 organelle organization; GO:00…	GO:0005622 intracellular; GO:0005623 cell; GO:0005634 nucleus; GO:0005737 cytoplasm; GO:0009507 chloroplast; GO:0009526 plastid envelope; GO:0009536 plastid; GO:0009941 chloroplast envelope; GO:0031967 organelle envelope; GO:0031975 envelope; GO:0043226 organelle; GO:0043227 membrane-bounded organelle; GO:0043229 intracellular organelle; GO:0043231 intracellular membrane-bounded organelle;	GO:0003824 catalytic activity; GO:0004407 histone deacetylase activity; GO:0016787 hydrolase activity; GO:0016810 hydrolase activity, acting on carbon-nitrogen (but not peptide) bonds; GO:0016811 hydrolase activity, acting on carbon-nitrogen (but not peptide) bonds, in linear amides; GO:0019213 deacetylase activity; GO:0033558 protein deacetylase activity; GO:0140096 catalytic activity, acting on…	PF00850	Histone deacetylase domain	B	KOG1342	Histone deacetylase complex, catalytic component RPD3
W9RDK7	Dynamin-related protein 1E OS=Morus notabilis OX=981085 GN=L484_023896 PE=3 SV=1	L484_023896	0.878	0.0693234	cytoplasm	68.489	9.8	4	4	5				GO:0000266 mitochondrial fission; GO:0006810 transport; GO:0006950 response to stress; GO:0006952 defense response; GO:0006996 organelle organization; GO:0007005 mitochondrion organization; GO:0007275 multicellular organism development; GO:0009555 pollen development; GO:0009605 response to external stimulus; GO:0009607 response to biotic stimulus; GO:0009620 response to fungus; GO:0009987 cellula…	GO:0005622 intracellular; GO:0005623 cell; GO:0005737 cytoplasm; GO:0005739 mitochondrion; GO:0005773 vacuole; GO:0005774 vacuolar membrane; GO:0005856 cytoskeleton; GO:0005886 plasma membrane; GO:0005911 cell-cell junction; GO:0005938 cell cortex; GO:0009504 cell plate; GO:0009506 plasmodesma; GO:0009524 phragmoplast; GO:0016020 membrane; GO:0030054 cell junction; GO:0031090 organelle membrane; …	GO:0003824 catalytic activity; GO:0003924 GTPase activity; GO:0005488 binding; GO:0005515 protein binding; GO:0008017 microtubule binding; GO:0008092 cytoskeletal protein binding; GO:0015631 tubulin binding; GO:0016462 pyrophosphatase activity; GO:0016787 hydrolase activity; GO:0016817 hydrolase activity, acting on acid anhydrides; GO:0016818 hydrolase activity, acting on acid anhydrides, in phos…	PF00350	Dynamin family	U	KOG0446	Vacuolar sorting protein VPS1, dynamin, and related proteins
W9QTJ7	Protein CHLORORESPIRATORY REDUCTION(predicted) OS=Morus notabilis OX=981085 GN=L484_021027 PE=4 SV=1	L484_021027	0.991	0.987279	nucleus	18.966	8.6	1	1	3				GO:0009987 cellular process; GO:0010275 NAD(P)H dehydrogenase complex assembly; GO:0016043 cellular component organization; GO:0022607 cellular component assembly; GO:0034622 cellular protein-containing complex assembly; GO:0043933 protein-containing complex subunit organization; GO:0044085 cellular component biogenesis; GO:0065003 protein-containing complex assembly; GO:0071840 cellular componen…	GO:0005622 intracellular; GO:0005623 cell; GO:0005737 cytoplasm; GO:0009507 chloroplast; GO:0009532 plastid stroma; GO:0009536 plastid; GO:0009570 chloroplast stroma; GO:0016020 membrane; GO:0043226 organelle; GO:0043227 membrane-bounded organelle; GO:0043229 intracellular organelle; GO:0043231 intracellular membrane-bounded organelle;
W9RPQ1	Malate dehydrogenase OS=Morus notabilis OX=981085 GN=L484_021433 PE=3 SV=1	L484_021433	1.015	0.505797	cytoplasm	35.592	31.5	10	7	65	K00025	MDH1; malate dehydrogenase [EC:1.1.1.37]	map00020 Citrate cycle (TCA cycle); map00270 Cysteine and methionine metabolism; map00620 Pyruvate metabolism; map00630 Glyoxylate and dicarboxylate metabolism; map00710 Carbon fixation in photosynthetic organisms; map01100 Metabolic pathways; map01110 Biosynthesis of secondary metabolites; map01200 Carbon metabolism	GO:0006082 organic acid metabolic process; GO:0006091 generation of precursor metabolites and energy; GO:0006099 tricarboxylic acid cycle; GO:0006101 citrate metabolic process; GO:0006107 oxaloacetate metabolic process; GO:0006108 malate metabolic process; GO:0006139 nucleobase-containing compound metabolic process; GO:0006725 cellular aromatic compound metabolic process; GO:0006732 coenzyme meta…	GO:0005576 extracellular region; GO:0005622 intracellular; GO:0005623 cell; GO:0005634 nucleus; GO:0005737 cytoplasm; GO:0005773 vacuole; GO:0005774 vacuolar membrane; GO:0005829 cytosol; GO:0005886 plasma membrane; GO:0005911 cell-cell junction; GO:0009506 plasmodesma; GO:0009507 chloroplast; GO:0009532 plastid stroma; GO:0009536 plastid; GO:0009570 chloroplast stroma; GO:0016020 membrane; GO:00…	GO:0003824 catalytic activity; GO:0016491 oxidoreductase activity; GO:0016614 oxidoreductase activity, acting on CH-OH group of donors; GO:0016615 malate dehydrogenase activity; GO:0016616 oxidoreductase activity, acting on the CH-OH group of donors, NAD or NADP as acceptor; GO:0030060 L-malate dehydrogenase activity;	PF02866	lactate/malate dehydrogenase, alpha/beta C-terminal domain	C	KOG1496	Malate dehydrogenase
W9QLC8	Pyruvate dehydrogenase E1 component subunit beta OS=Morus notabilis OX=981085 GN=L484_017496 PE=4 SV=1	L484_017496	1.524	0.0108911	chloroplast	32.036	17	4	4	13	K00162	PDHB, pdhB; pyruvate dehydrogenase E1 component beta subunit [EC:1.2.4.1]	map00010 Glycolysis / Gluconeogenesis; map00020 Citrate cycle (TCA cycle); map00620 Pyruvate metabolism; map01100 Metabolic pathways; map01110 Biosynthesis of secondary metabolites; map01200 Carbon metabolism	GO:0006950 response to stress; GO:0006952 defense response; GO:0009605 response to external stimulus; GO:0009607 response to biotic stimulus; GO:0009617 response to bacterium; GO:0042742 defense response to bacterium; GO:0043207 response to external biotic stimulus; GO:0050896 response to stimulus; GO:0051704 multi-organism process; GO:0051707 response to other organism; GO:0098542 defense respon…	GO:0005576 extracellular region; GO:0005622 intracellular; GO:0005623 cell; GO:0005634 nucleus; GO:0005730 nucleolus; GO:0005737 cytoplasm; GO:0005739 mitochondrion; GO:0005759 mitochondrial matrix; GO:0005773 vacuole; GO:0005774 vacuolar membrane; GO:0016020 membrane; GO:0031090 organelle membrane; GO:0031974 membrane-enclosed lumen; GO:0031981 nuclear lumen; GO:0043226 organelle; GO:0043227 mem…		PF02779	Transketolase, pyrimidine binding domain	C	KOG0524	Pyruvate dehydrogenase E1, beta subunit
W9RVE9	TCTP domain-containing protein OS=Morus notabilis OX=981085 GN=L484_023512 PE=3 SV=1	L484_023512	0.587	0.000208936	cytoplasm	18.842	56	6	6	14							PF00838	Translationally controlled tumour protein	DZ	KOG1727	Microtubule-binding protein (translationally controlled tumor protein)
W9QRN7	Vacuolar protein sorting-associated protein 4 OS=Morus notabilis OX=981085 GN=L484_022368 PE=3 SV=1	L484_022368	1.244	0.184607	cytoplasm	48.36	4.8	2	2	2	K12196	VPS4; vacuolar protein-sorting-associated protein 4	map04144 Endocytosis	GO:0006629 lipid metabolic process; GO:0006810 transport; GO:0006900 vesicle budding from membrane; GO:0006914 autophagy; GO:0006996 organelle organization; GO:0007032 endosome organization; GO:0007034 vacuolar transport; GO:0008104 protein localization; GO:0008152 metabolic process; GO:0008202 steroid metabolic process; GO:0009056 catabolic process; GO:0009987 cellular process; GO:0010256 endome…	GO:0005622 intracellular; GO:0005623 cell; GO:0005634 nucleus; GO:0005737 cytoplasm; GO:0005768 endosome; GO:0010008 endosome membrane; GO:0012505 endomembrane system; GO:0016020 membrane; GO:0031090 organelle membrane; GO:0031410 cytoplasmic vesicle; GO:0031982 vesicle; GO:0032991 protein-containing complex; GO:0036452 ESCRT complex; GO:0043226 organelle; GO:0043227 membrane-bounded organelle; G…	GO:0000166 nucleotide binding; GO:0003824 catalytic activity; GO:0005488 binding; GO:0005515 protein binding; GO:0005524 ATP binding; GO:0008144 drug binding; GO:0016462 pyrophosphatase activity; GO:0016787 hydrolase activity; GO:0016817 hydrolase activity, acting on acid anhydrides; GO:0016818 hydrolase activity, acting on acid anhydrides, in phosphorus-containing anhydrides; GO:0016887 ATPase a…	PF04212; PF00004; PF09336	MIT (microtubule interacting and transport) domain; ATPase family associated with various cellular activities (AAA); Vps4 C terminal oligomerisation domain	O	KOG0739	AAA+-type ATPase
W9R3D7	Nucleusenvelope protein(predicted) OS=Morus notabilis OX=981085 GN=L484_018130 PE=4 SV=1	L484_018130	0.914	0.337797	chloroplast	30.533	3.3	1	1	1
W9RPB4	40S ribosomal protein S17-2 OS=Morus notabilis OX=981085 GN=L484_005431 PE=4 SV=1	L484_005431	0.788	0.0786871	cytoplasm	13.829	18.6	2	1	4	K02962	RP-S17e, RPS17; small subunit ribosomal protein S17e	map03010 Ribosome						J	KOG0187	40S ribosomal protein S17
W9QHK9	Nuclear pore glycoprotein p62 OS=Morus notabilis OX=981085 GN=L484_021801 PE=4 SV=1	L484_021801	1.287	0.0136818	chloroplast	27.483	7.7	2	2	3	K14306	NUP62, NSP1; nuclear pore complex protein Nup62	map03013 RNA transport	GO:0000003 reproduction; GO:0000278 mitotic cell cycle; GO:0006139 nucleobase-containing compound metabolic process; GO:0006351 transcription, DNA-templated; GO:0006355 regulation of transcription, DNA-templated; GO:0006403 RNA localization; GO:0006405 RNA export from nucleus; GO:0006606 protein import into nucleus; GO:0006611 protein export from nucleus; GO:0006725 cellular aromatic compound met…	GO:0005622 intracellular; GO:0005623 cell; GO:0005634 nucleus; GO:0005635 nuclear envelope; GO:0005642 annulate lamellae; GO:0005643 nuclear pore; GO:0005737 cytoplasm; GO:0005829 cytosol; GO:0012505 endomembrane system; GO:0016020 membrane; GO:0031090 organelle membrane; GO:0031965 nuclear membrane; GO:0031967 organelle envelope; GO:0031974 membrane-enclosed lumen; GO:0031975 envelope; GO:003198…	GO:0005102 signaling receptor binding; GO:0005198 structural molecule activity; GO:0005488 binding; GO:0005515 protein binding; GO:0005543 phospholipid binding; GO:0008092 cytoskeletal protein binding; GO:0008134 transcription factor binding; GO:0008289 lipid binding; GO:0017056 structural constituent of nuclear pore; GO:0019894 kinesin binding; GO:0019904 protein domain specific binding; GO:0030…			Y	KOG2196	Nuclear porin
W9QQ17	Carotenoid cleavage dioxygenase(predicted) OS=Morus notabilis OX=981085 GN=L484_012507 PE=3 SV=1	L484_012507	1.531	4.37771e-05	cytoplasm	61.194	7	3	3	3	K00465	CCD1; carotenoid 9,10(9',10')-cleavage dioxygenase 1 [EC:1.13.11.-]							Q	KOG1285	Beta, beta-carotene 15,15'-dioxygenase and related enzymes
W9RKQ3	Protein SEC13-like protein OS=Morus notabilis OX=981085 GN=L484_011593 PE=3 SV=1	L484_011593	1.299	0.0347096	cytoskeleton	32.62	11.6	3	3	5	K14004	SEC13; protein transport protein SEC13	map03013 RNA transport; map04141 Protein processing in endoplasmic reticulum	GO:0002376 immune system process; GO:0002474 antigen processing and presentation of peptide antigen via MHC class I; GO:0002478 antigen processing and presentation of exogenous peptide antigen; GO:0002495 antigen processing and presentation of peptide antigen via MHC class II; GO:0002504 antigen processing and presentation of peptide or polysaccharide antigen via MHC class II; GO:0006810 transpor…	GO:0000323 lytic vacuole; GO:0005622 intracellular; GO:0005623 cell; GO:0005634 nucleus; GO:0005635 nuclear envelope; GO:0005643 nuclear pore; GO:0005654 nucleoplasm; GO:0005730 nucleolus; GO:0005737 cytoplasm; GO:0005764 lysosome; GO:0005765 lysosomal membrane; GO:0005773 vacuole; GO:0005774 vacuolar membrane; GO:0005783 endoplasmic reticulum; GO:0005789 endoplasmic reticulum membrane; GO:000579…	GO:0005488 binding; GO:0005515 protein binding; GO:0042802 identical protein binding;			U	KOG1332	Vesicle coat complex COPII, subunit SEC13
W9S3I5	HIT domain-containing protein OS=Morus notabilis OX=981085 GN=L484_018496 PE=4 SV=1	L484_018496	1.634	0.00191298	cytoplasm	18.626	30.1	4	4	13							PF01230	HIT domain	T	KOG3275	Zinc-binding protein of the histidine triad (HIT) family
W9RMA5	Dynamin-related protein 5A OS=Morus notabilis OX=981085 GN=L484_002239 PE=3 SV=1	L484_002239	0.53	0.0118136	cytoplasm	68.326	7	4	4	4				GO:0000003 reproduction; GO:0000266 mitochondrial fission; GO:0000278 mitotic cell cycle; GO:0000280 nuclear division; GO:0000281 mitotic cytokinesis; GO:0000902 cell morphogenesis; GO:0000904 cell morphogenesis involved in differentiation; GO:0000910 cytokinesis; GO:0000911 cytokinesis by cell plate formation; GO:0000919 cell plate assembly; GO:0003002 regionalization; GO:0003006 developmental p…	GO:0005622 intracellular; GO:0005623 cell; GO:0005737 cytoplasm; GO:0005773 vacuole; GO:0005774 vacuolar membrane; GO:0005829 cytosol; GO:0005856 cytoskeleton; GO:0005874 microtubule; GO:0005886 plasma membrane; GO:0005911 cell-cell junction; GO:0009504 cell plate; GO:0009506 plasmodesma; GO:0009507 chloroplast; GO:0009524 phragmoplast; GO:0009534 chloroplast thylakoid; GO:0009535 chloroplast thy…	GO:0003824 catalytic activity; GO:0003924 GTPase activity; GO:0005488 binding; GO:0005515 protein binding; GO:0008017 microtubule binding; GO:0008092 cytoskeletal protein binding; GO:0015631 tubulin binding; GO:0016462 pyrophosphatase activity; GO:0016787 hydrolase activity; GO:0016817 hydrolase activity, acting on acid anhydrides; GO:0016818 hydrolase activity, acting on acid anhydrides, in phos…	PF00350	Dynamin family	U	KOG0446	Vacuolar sorting protein VPS1, dynamin, and related proteins
W9RFM1	Histidinol dehydrogenase OS=Morus notabilis OX=981085 GN=L484_025932 PE=3 SV=1	L484_025932	1.03	0.618287	chloroplast	68.18	2.1	1	1	1	K00013	hisD; histidinol dehydrogenase [EC:1.1.1.23]	map00340 Histidine metabolism; map01100 Metabolic pathways; map01110 Biosynthesis of secondary metabolites; map01230 Biosynthesis of amino acids	GO:0000105 histidine biosynthetic process; GO:0006082 organic acid metabolic process; GO:0006520 cellular amino acid metabolic process; GO:0006547 histidine metabolic process; GO:0006725 cellular aromatic compound metabolic process; GO:0006807 nitrogen compound metabolic process; GO:0007275 multicellular organism development; GO:0008152 metabolic process; GO:0008652 cellular amino acid biosynthet…	GO:0005622 intracellular; GO:0005623 cell; GO:0005737 cytoplasm; GO:0009507 chloroplast; GO:0009532 plastid stroma; GO:0009536 plastid; GO:0009570 chloroplast stroma; GO:0043226 organelle; GO:0043227 membrane-bounded organelle; GO:0043229 intracellular organelle; GO:0043231 intracellular membrane-bounded organelle;	GO:0003824 catalytic activity; GO:0004399 histidinol dehydrogenase activity; GO:0016491 oxidoreductase activity; GO:0016614 oxidoreductase activity, acting on CH-OH group of donors; GO:0016616 oxidoreductase activity, acting on the CH-OH group of donors, NAD or NADP as acceptor;			E	KOG2697	Histidinol dehydrogenase
W9RXJ7	14-3-3 protein 4 OS=Morus notabilis OX=981085 GN=L484_008661 PE=3 SV=1	L484_008661	0.624	0.00457065	chloroplast	81.368	16.8	10	6	33							PF00244	14-3-3 protein	DZ	KOG1426	FOG: RCC1 domain
W9RIN5	40S ribosomal protein S29 OS=Morus notabilis OX=981085 GN=L484_003677 PE=4 SV=1	L484_003677	2.148	6.91224e-06	cytoplasm	9.532	25.6	2	2	5	K02980	RP-S29e, RPS29; small subunit ribosomal protein S29e	map03010 Ribosome	GO:0000184 nuclear-transcribed mRNA catabolic process, nonsense-mediated decay; GO:0000956 nuclear-transcribed mRNA catabolic process; GO:0002181 cytoplasmic translation; GO:0006139 nucleobase-containing compound metabolic process; GO:0006401 RNA catabolic process; GO:0006402 mRNA catabolic process; GO:0006412 translation; GO:0006413 translational initiation; GO:0006518 peptide metabolic process;…	GO:0005622 intracellular; GO:0005623 cell; GO:0005634 nucleus; GO:0005654 nucleoplasm; GO:0005737 cytoplasm; GO:0005783 endoplasmic reticulum; GO:0005789 endoplasmic reticulum membrane; GO:0005791 rough endoplasmic reticulum; GO:0005829 cytosol; GO:0005840 ribosome; GO:0005844 polysome; GO:0012505 endomembrane system; GO:0015935 small ribosomal subunit; GO:0016020 membrane; GO:0022626 cytosolic r…	GO:0003735 structural constituent of ribosome; GO:0005198 structural molecule activity; GO:0005488 binding; GO:0008270 zinc ion binding; GO:0043167 ion binding; GO:0043169 cation binding; GO:0046872 metal ion binding; GO:0046914 transition metal ion binding;			J	KOG3506	40S ribosomal protein S29
W9S9W6	Uncharacterized RNA-binding protein OS=Morus notabilis OX=981085 GN=L484_018683 PE=4 SV=1	L484_018683	0.826	0.110178	nucleus	42.76	8.9	4	2	7	K12741	HNRNPA1_3; heterogeneous nuclear ribonucleoprotein A1/A3	map03040 Spliceosome	GO:0002237 response to molecule of bacterial origin; GO:0006139 nucleobase-containing compound metabolic process; GO:0006378 mRNA polyadenylation; GO:0006379 mRNA cleavage; GO:0006396 RNA processing; GO:0006397 mRNA processing; GO:0006725 cellular aromatic compound metabolic process; GO:0006807 nitrogen compound metabolic process; GO:0006950 response to stress; GO:0006952 defense response; GO:000…	GO:0005622 intracellular; GO:0005623 cell; GO:0005634 nucleus; GO:0005654 nucleoplasm; GO:0005730 nucleolus; GO:0005737 cytoplasm; GO:0005849 mRNA cleavage factor complex; GO:0031974 membrane-enclosed lumen; GO:0031981 nuclear lumen; GO:0032991 protein-containing complex; GO:0043226 organelle; GO:0043227 membrane-bounded organelle; GO:0043228 non-membrane-bounded organelle; GO:0043229 intracellul…	GO:0003676 nucleic acid binding; GO:0003723 RNA binding; GO:0003729 mRNA binding; GO:0003730 mRNA 3'-UTR binding; GO:0005488 binding; GO:0005515 protein binding; GO:0017091 AU-rich element binding; GO:0019899 enzyme binding; GO:0019900 kinase binding; GO:0019901 protein kinase binding; GO:0097159 organic cyclic compound binding; GO:1901363 heterocyclic compound binding;	PF00076	RNA recognition motif. (a.k.a. RRM, RBD, or RNP domain)	A	KOG0118	FOG: RRM domain
W9RQY4	26S proteasome non-ATPase regulatory subunit 6 OS=Morus notabilis OX=981085 GN=L484_006921 PE=4 SV=1	L484_006921	0.73	0.0373723	cytoplasm	46.294	7.9	3	3	3	K03037	PSMD6, RPN7; 26S proteasome regulatory subunit N7	map03050 Proteasome	GO:0006508 proteolysis; GO:0006511 ubiquitin-dependent protein catabolic process; GO:0006807 nitrogen compound metabolic process; GO:0008152 metabolic process; GO:0009056 catabolic process; GO:0009057 macromolecule catabolic process; GO:0009987 cellular process; GO:0010498 proteasomal protein catabolic process; GO:0019538 protein metabolic process; GO:0019941 modification-dependent protein catabo…	GO:0000502 proteasome complex; GO:0005622 intracellular; GO:0005623 cell; GO:0005634 nucleus; GO:0005737 cytoplasm; GO:0005829 cytosol; GO:0005886 plasma membrane; GO:0016020 membrane; GO:0032991 protein-containing complex; GO:0043226 organelle; GO:0043227 membrane-bounded organelle; GO:0043229 intracellular organelle; GO:0043231 intracellular membrane-bounded organelle; GO:0071944 cell periphery…		PF01399	PCI domain	O	KOG0687	26S proteasome regulatory complex, subunit RPN7/PSMD6
W9R4X1	ENTH domain-containing protein OS=Morus notabilis OX=981085 GN=L484_024722 PE=4 SV=1	L484_024722	0.907	0.163192	nucleus	98.024	1.2	1	1	1	K12471	EPN; epsin	map04144 Endocytosis		GO:0005622 intracellular; GO:0005623 cell; GO:0005737 cytoplasm; GO:0005773 vacuole; GO:0005774 vacuolar membrane; GO:0005794 Golgi apparatus; GO:0005886 plasma membrane; GO:0012505 endomembrane system; GO:0016020 membrane; GO:0031090 organelle membrane; GO:0043226 organelle; GO:0043227 membrane-bounded organelle; GO:0043229 intracellular organelle; GO:0043231 intracellular membrane-bounded organ…	GO:0005488 binding; GO:0005515 protein binding; GO:0005543 phospholipid binding; GO:0008289 lipid binding; GO:0030276 clathrin binding; GO:0043167 ion binding; GO:0043168 anion binding;	PF01417	ENTH domain	F	KOG2056	Equilibrative nucleoside transporter protein
W9RKE3	Signal recognition particle 43 kDa protein OS=Morus notabilis OX=981085 GN=L484_014341 PE=4 SV=1	L484_014341	0.754	0.0132697	chloroplast	41.997	8.9	3	3	4	K12271	SRP43, CAO; signal recognition particle 43 kDa protein		GO:0006605 protein targeting; GO:0006612 protein targeting to membrane; GO:0006810 transport; GO:0006886 intracellular protein transport; GO:0008104 protein localization; GO:0009314 response to radiation; GO:0009416 response to light stimulus; GO:0009628 response to abiotic stimulus; GO:0009642 response to light intensity; GO:0009644 response to high light intensity; GO:0009987 cellular process; …	GO:0005622 intracellular; GO:0005623 cell; GO:0005737 cytoplasm; GO:0009507 chloroplast; GO:0009526 plastid envelope; GO:0009534 chloroplast thylakoid; GO:0009535 chloroplast thylakoid membrane; GO:0009536 plastid; GO:0009579 thylakoid; GO:0009941 chloroplast envelope; GO:0016020 membrane; GO:0031967 organelle envelope; GO:0031975 envelope; GO:0031976 plastid thylakoid; GO:0031984 organelle subco…	GO:0005488 binding; GO:0005515 protein binding; GO:0019904 protein domain specific binding; GO:0030674 protein-macromolecule adaptor activity; GO:0042802 identical protein binding; GO:0060090 molecular adaptor activity; GO:0097718 disordered domain specific binding;	PF00385	Chromo (CHRromatin Organisation MOdifier) domain	S	KOG0504	FOG: Ankyrin repeat
W9SSG2	Cytochrome c6 OS=Morus notabilis OX=981085 GN=L484_018478 PE=4 SV=1	L484_018478	1.312	0.000380985	chloroplast	22.093	18.2	4	4	8	K08906	petJ; cytochrome c6	map00195 Photosynthesis				PF13442	Cytochrome C oxidase, cbb3-type, subunit III
W9R1E4	SNF1-related protein kinase regulatory subunit gamma-1-like protein OS=Morus notabilis OX=981085 GN=L484_021098 PE=4 SV=1	L484_021098	1.23	0.0575624	plasma membrane	47.464	8.6	3	3	4							PF00571	CBS domain	C	KOG1764	5'-AMP-activated protein kinase, gamma subunit
W9R074	Neutral alpha-glucosidase AB OS=Morus notabilis OX=981085 GN=L484_014726 PE=3 SV=1	L484_014726	0.731	0.00347151	chloroplast	98.473	12	9	4	20	K05546	GANAB; mannosyl-oligosaccharide alpha-1,3-glucosidase [EC:3.2.1.207]	map00510 N-Glycan biosynthesis; map01100 Metabolic pathways; map04141 Protein processing in endoplasmic reticulum	GO:0000271 polysaccharide biosynthetic process; GO:0000902 cell morphogenesis; GO:0005975 carbohydrate metabolic process; GO:0005976 polysaccharide metabolic process; GO:0006073 cellular glucan metabolic process; GO:0006464 cellular protein modification process; GO:0006491 N-glycan processing; GO:0006807 nitrogen compound metabolic process; GO:0006950 response to stress; GO:0006952 defense respon…	GO:0005622 intracellular; GO:0005623 cell; GO:0005737 cytoplasm; GO:0005783 endoplasmic reticulum; GO:0009507 chloroplast; GO:0009536 plastid; GO:0012505 endomembrane system; GO:0043226 organelle; GO:0043227 membrane-bounded organelle; GO:0043229 intracellular organelle; GO:0043231 intracellular membrane-bounded organelle;	GO:0003824 catalytic activity; GO:0004553 hydrolase activity, hydrolyzing O-glycosyl compounds; GO:0015926 glucosidase activity; GO:0016787 hydrolase activity; GO:0016798 hydrolase activity, acting on glycosyl bonds; GO:0033919 glucan 1,3-alpha-glucosidase activity; GO:0090599 alpha-glucosidase activity; GO:0090600 alpha-1,3-glucosidase activity;	PF13802	Galactose mutarotase-like	G	KOG1066	Glucosidase II catalytic (alpha) subunit and related enzymes, glycosyl hydrolase family 31
W9QS52	PsbP domain-containing protein 6 OS=Morus notabilis OX=981085 GN=L484_002098 PE=4 SV=1	L484_002098	0.837	0.0318038	chloroplast	29.355	31.1	6	6	10					GO:0005622 intracellular; GO:0005623 cell; GO:0005737 cytoplasm; GO:0009507 chloroplast; GO:0009532 plastid stroma; GO:0009534 chloroplast thylakoid; GO:0009536 plastid; GO:0009570 chloroplast stroma; GO:0009579 thylakoid; GO:0031976 plastid thylakoid; GO:0031977 thylakoid lumen; GO:0031984 organelle subcompartment; GO:0043226 organelle; GO:0043227 membrane-bounded organelle; GO:0043229 intracell…		PF01789	PsbP
W9S0N8	Signal recognition particle 9 kDa protein OS=Morus notabilis OX=981085 GN=L484_005758 PE=4 SV=1	L484_005758	1.076	0.185934	chloroplast	17.855	6.5	1	1	1	K03109	SRP9; signal recognition particle subunit SRP9	map03060 Protein export	GO:0006605 protein targeting; GO:0006612 protein targeting to membrane; GO:0006613 cotranslational protein targeting to membrane; GO:0006614 SRP-dependent cotranslational protein targeting to membrane; GO:0006616 SRP-dependent cotranslational protein targeting to membrane, translocation; GO:0006810 transport; GO:0006886 intracellular protein transport; GO:0008104 protein localization; GO:0015031 …	GO:0005622 intracellular; GO:0005623 cell; GO:0005737 cytoplasm; GO:0005783 endoplasmic reticulum; GO:0005785 signal recognition particle receptor complex; GO:0005786 signal recognition particle, endoplasmic reticulum targeting; GO:0005789 endoplasmic reticulum membrane; GO:0005791 rough endoplasmic reticulum; GO:0012505 endomembrane system; GO:0016020 membrane; GO:0030867 rough endoplasmic retic…	GO:0005047 signal recognition particle binding; GO:0005488 binding; GO:0043021 ribonucleoprotein complex binding; GO:0044877 protein-containing complex binding;	PF05486	Signal recognition particle 9 kDa protein (SRP9)	U	KOG3465	Signal recognition particle, subunit Srp9
W9QRT3	Aspartic proteinase nepenthesin-1 OS=Morus notabilis OX=981085 GN=L484_004280 PE=3 SV=1	L484_004280	1.266	0.00226746	extracellular	52.744	15.4	7	7	14	K22683	APF2; aspartyl protease family protein [EC:3.4.23.-]		GO:0001101 response to acid chemical; GO:0002376 immune system process; GO:0006508 proteolysis; GO:0006807 nitrogen compound metabolic process; GO:0006950 response to stress; GO:0006952 defense response; GO:0006955 immune response; GO:0008152 metabolic process; GO:0009056 catabolic process; GO:0009057 macromolecule catabolic process; GO:0009414 response to water deprivation; GO:0009415 response t…	GO:0005622 intracellular; GO:0005623 cell; GO:0005737 cytoplasm; GO:0005783 endoplasmic reticulum; GO:0012505 endomembrane system; GO:0043226 organelle; GO:0043227 membrane-bounded organelle; GO:0043229 intracellular organelle; GO:0043231 intracellular membrane-bounded organelle;	GO:0003824 catalytic activity; GO:0004175 endopeptidase activity; GO:0004190 aspartic-type endopeptidase activity; GO:0008233 peptidase activity; GO:0016787 hydrolase activity; GO:0070001 aspartic-type peptidase activity; GO:0070011 peptidase activity, acting on L-amino acid peptides; GO:0140096 catalytic activity, acting on a protein;			O	KOG1339	Aspartyl protease
W9RA44	Eukaryotic translation initiation factor 1A OS=Morus notabilis OX=981085 GN=L484_004042 PE=3 SV=1	L484_004042	0.881	0.297247	nucleus	16.36	17.9	2	2	2	K03236	EIF1A; translation initiation factor 1A	map03013 RNA transport				PF01176	Translation initiation factor 1A / IF-1	J	KOG3403	Translation initiation factor 1A (eIF-1A)
W9S7V3	Polygalacturonase inhibitor OS=Morus notabilis OX=981085 GN=L484_028064 PE=4 SV=1	L484_028064	2.322	0.00397298	extracellular	37.361	19.8	7	7	14				GO:0043086 negative regulation of catalytic activity; GO:0044092 negative regulation of molecular function; GO:0050790 regulation of catalytic activity; GO:0065007 biological regulation; GO:0065009 regulation of molecular function;	GO:0005618 cell wall; GO:0005622 intracellular; GO:0005623 cell; GO:0005737 cytoplasm; GO:0005794 Golgi apparatus; GO:0005911 cell-cell junction; GO:0009505 plant-type cell wall; GO:0009506 plasmodesma; GO:0012505 endomembrane system; GO:0016020 membrane; GO:0030054 cell junction; GO:0030312 external encapsulating structure; GO:0043226 organelle; GO:0043227 membrane-bounded organelle; GO:0043229 …	GO:0004857 enzyme inhibitor activity; GO:0030234 enzyme regulator activity; GO:0090353 polygalacturonase inhibitor activity; GO:0098772 molecular function regulator;
W9RFM4	Cytochrome c oxidase, subunit VIb(predicted) OS=Morus notabilis OX=981085 GN=L484_002942 PE=4 SV=1	L484_002942	1.39	0.0318226	chloroplast	13.391	12.2	1	1	2	K18179	COA6; cytochrome c oxidase assembly factor 6					PF02297	Cytochrome oxidase c subunit VIb
W9QNC0	Ras-related protein OS=Morus notabilis OX=981085 GN=L484_022120 PE=4 SV=1	L484_022120	0.725	0.00651453	chloroplast	23.144	21.7	4	1	9	K07893	RAB6A; Ras-related protein Rab-6A		GO:0006810 transport; GO:0006890 retrograde vesicle-mediated transport, Golgi to endoplasmic reticulum; GO:0006891 intra-Golgi vesicle-mediated transport; GO:0016192 vesicle-mediated transport; GO:0016197 endosomal transport; GO:0016482 cytosolic transport; GO:0042147 retrograde transport, endosome to Golgi; GO:0046907 intracellular transport; GO:0048193 Golgi vesicle transport; GO:0051179 locali…	GO:0005622 intracellular; GO:0005623 cell; GO:0005737 cytoplasm; GO:0005794 Golgi apparatus; GO:0012505 endomembrane system; GO:0043226 organelle; GO:0043227 membrane-bounded organelle; GO:0043229 intracellular organelle; GO:0043231 intracellular membrane-bounded organelle;		PF00071	Ras family	U	KOG0094	GTPase Rab6/YPT6/Ryh1, small G protein superfamily
W9QIU3	Cysteine-rich receptor-like protein kinase 29(predicted) OS=Morus notabilis OX=981085 GN=L484_006313 PE=4 SV=1	L484_006313	1.061	0.514225	plasma membrane	43.119	1.8	1	1	2
W9RY59	Ferredoxin--nitrite reductase OS=Morus notabilis OX=981085 GN=L484_027526 PE=4 SV=1	L484_027526	0.521	0.00178638	chloroplast	65.212	16	8	8	13	K00366	nirA; ferredoxin-nitrite reductase [EC:1.7.7.1]	map00910 Nitrogen metabolism; map01100 Metabolic pathways	GO:0001101 response to acid chemical; GO:0008152 metabolic process; GO:0010035 response to inorganic substance; GO:0010167 response to nitrate; GO:0042221 response to chemical; GO:0050896 response to stimulus; GO:0055114 oxidation-reduction process; GO:1901698 response to nitrogen compound; GO:1901700 response to oxygen-containing compound;	GO:0005576 extracellular region; GO:0005622 intracellular; GO:0005623 cell; GO:0005737 cytoplasm; GO:0005739 mitochondrion; GO:0009507 chloroplast; GO:0009532 plastid stroma; GO:0009536 plastid; GO:0009570 chloroplast stroma; GO:0016020 membrane; GO:0043226 organelle; GO:0043227 membrane-bounded organelle; GO:0043229 intracellular organelle; GO:0043231 intracellular membrane-bounded organelle; GO…	GO:0003824 catalytic activity; GO:0016491 oxidoreductase activity; GO:0016661 oxidoreductase activity, acting on other nitrogenous compounds as donors; GO:0016662 oxidoreductase activity, acting on other nitrogenous compounds as donors, cytochrome as acceptor; GO:0050421 nitrite reductase (NO-forming) activity; GO:0098809 nitrite reductase activity;			P	KOG0560	Sulfite reductase (ferredoxin)
W9QU08	Putative LOV domain-containing protein(predicted) OS=Morus notabilis OX=981085 GN=L484_013760 PE=4 SV=1	L484_013760	1.232	0.000481892	chloroplast	94.567	7.4	5	5	8	K20715	PHOT; phototropin [EC:2.7.11.1]		GO:0006464 cellular protein modification process; GO:0006468 protein phosphorylation; GO:0006793 phosphorus metabolic process; GO:0006796 phosphate-containing compound metabolic process; GO:0006807 nitrogen compound metabolic process; GO:0006996 organelle organization; GO:0007154 cell communication; GO:0007165 signal transduction; GO:0007623 circadian rhythm; GO:0008152 metabolic process; GO:0009…	GO:0005622 intracellular; GO:0005623 cell; GO:0005634 nucleus; GO:0005737 cytoplasm; GO:0005773 vacuole; GO:0005794 Golgi apparatus; GO:0005886 plasma membrane; GO:0009898 cytoplasmic side of plasma membrane; GO:0009986 cell surface; GO:0012505 endomembrane system; GO:0016020 membrane; GO:0043226 organelle; GO:0043227 membrane-bounded organelle; GO:0043229 intracellular organelle; GO:0043231 intr…	GO:0000166 nucleotide binding; GO:0003676 nucleic acid binding; GO:0003723 RNA binding; GO:0003729 mRNA binding; GO:0003824 catalytic activity; GO:0004672 protein kinase activity; GO:0004674 protein serine/threonine kinase activity; GO:0005488 binding; GO:0005515 protein binding; GO:0009881 photoreceptor activity; GO:0009882 blue light photoreceptor activity; GO:0010181 FMN binding; GO:0016301 ki…	PF13426; PF00069	PAS domain; Protein kinase domain	T	KOG0610	Putative serine/threonine protein kinase
W9R5Z8	PPM-type phosphatase domain-containing protein OS=Morus notabilis OX=981085 GN=L484_017197 PE=4 SV=1	L484_017197	1.314	0.0384214	nucleus	30.952	14.5	3	3	3	K17506	PPM1L, PP2CE; protein phosphatase 1L [EC:3.1.3.16]			GO:0005623 cell; GO:0005886 plasma membrane; GO:0016020 membrane; GO:0071944 cell periphery;				T	KOG0698	Serine/threonine protein phosphatase
W9R5B3	MHD domain-containing protein OS=Morus notabilis OX=981085 GN=L484_012850 PE=4 SV=1	L484_012850	0.654	0.00823589	cytoplasm	69.378	2.6	2	2	3							PF10291	Muniscin C-terminal mu homology domain	D	KOG2398	Predicted proline-serine-threonine phosphatase-interacting protein (PSTPIP)
W9SIJ9	WD repeat-containing protein 44 OS=Morus notabilis OX=981085 GN=L484_021300 PE=4 SV=1	L484_021300	0.384	0.00160918	nucleus	103.21	0.7	1	1	4	K20241	WDR44, RAB11BP; WD repeat-containing protein 44			GO:0005622 intracellular; GO:0005623 cell; GO:0005737 cytoplasm; GO:0005768 endosome; GO:0005794 Golgi apparatus; GO:0005802 trans-Golgi network; GO:0005829 cytosol; GO:0010008 endosome membrane; GO:0012505 endomembrane system; GO:0016020 membrane; GO:0031090 organelle membrane; GO:0031410 cytoplasmic vesicle; GO:0031982 vesicle; GO:0031984 organelle subcompartment; GO:0043226 organelle; GO:00432…				S	KOG0283	WD40 repeat-containing protein
W9S6R7	Clp protease-related protein OS=Morus notabilis OX=981085 GN=L484_023195 PE=4 SV=1	L484_023195	0.632	0.0255625	chloroplast	30.581	6.9	2	2	4					GO:0005622 intracellular; GO:0005623 cell; GO:0005737 cytoplasm; GO:0009507 chloroplast; GO:0009526 plastid envelope; GO:0009532 plastid stroma; GO:0009536 plastid; GO:0009570 chloroplast stroma; GO:0009941 chloroplast envelope; GO:0031967 organelle envelope; GO:0031975 envelope; GO:0043226 organelle; GO:0043227 membrane-bounded organelle; GO:0043229 intracellular organelle; GO:0043231 intracellu…	GO:0005488 binding; GO:0005515 protein binding; GO:0019899 enzyme binding; GO:0019900 kinase binding; GO:0019901 protein kinase binding; GO:0043424 protein histidine kinase binding;
W9R9L9	Tol-Pal system beta propeller repeat-containing protein(predicted) OS=Morus notabilis OX=981085 GN=L484_013388 PE=4 SV=1	L484_013388	1.492	0.00404697	vacuolar membrane	81.403	19.7	11	11	46
W9QYS0	Peroxisomal membrane protein 11C OS=Morus notabilis OX=981085 GN=L484_007524 PE=4 SV=1	L484_007524	1.138	0.214866	chloroplast	25.895	4.7	1	1	2				GO:0006996 organelle organization; GO:0007031 peroxisome organization; GO:0007623 circadian rhythm; GO:0009987 cellular process; GO:0016043 cellular component organization; GO:0016559 peroxisome fission; GO:0032535 regulation of cellular component size; GO:0044375 regulation of peroxisome size; GO:0048285 organelle fission; GO:0048511 rhythmic process; GO:0065007 biological regulation; GO:0065008…	GO:0005622 intracellular; GO:0005623 cell; GO:0005737 cytoplasm; GO:0005739 mitochondrion; GO:0005777 peroxisome; GO:0005778 peroxisomal membrane; GO:0005779 integral component of peroxisomal membrane; GO:0005911 cell-cell junction; GO:0009506 plasmodesma; GO:0009507 chloroplast; GO:0009536 plastid; GO:0016020 membrane; GO:0016021 integral component of membrane; GO:0030054 cell junction; GO:00310…	GO:0005488 binding; GO:0005515 protein binding; GO:0042802 identical protein binding;			U	KOG4186	Peroxisomal biogenesis protein (peroxin)
W9S797	Multiple organellar RNA editing factor 8/mitochondrial(predicted) OS=Morus notabilis OX=981085 GN=L484_018677 PE=4 SV=1	L484_018677	0.939	0.243271	chloroplast	49.777	14.5	4	4	9				GO:0000959 mitochondrial RNA metabolic process; GO:0006139 nucleobase-containing compound metabolic process; GO:0006725 cellular aromatic compound metabolic process; GO:0006807 nitrogen compound metabolic process; GO:0008152 metabolic process; GO:0009451 RNA modification; GO:0009987 cellular process; GO:0016070 RNA metabolic process; GO:0016071 mRNA metabolic process; GO:0016553 base conversion o…	GO:0005622 intracellular; GO:0005623 cell; GO:0005737 cytoplasm; GO:0005739 mitochondrion; GO:0009507 chloroplast; GO:0009536 plastid; GO:0043226 organelle; GO:0043227 membrane-bounded organelle; GO:0043229 intracellular organelle; GO:0043231 intracellular membrane-bounded organelle;	GO:0005488 binding; GO:0043167 ion binding; GO:0043169 cation binding; GO:0046872 metal ion binding; GO:0046914 transition metal ion binding; GO:0050897 cobalt ion binding;
W9QH95	Heat shock protein 83 OS=Morus notabilis OX=981085 GN=L484_024225 PE=3 SV=1	L484_024225	1.374	0.0148195	cytoplasm	80.736	17.5	13	4	45	K04079	HSP90A, htpG; molecular chaperone HtpG	map04141 Protein processing in endoplasmic reticulum; map04626 Plant-pathogen interaction				PF02518	Histidine kinase-, DNA gyrase B-, and HSP90-like ATPase	O	KOG0019	Molecular chaperone (HSP90 family)
W9QVZ3	40S ribosomal protein S2-4 OS=Morus notabilis OX=981085 GN=L484_005567 PE=3 SV=1	L484_005567	0.64	0.00230935	endoplasmic reticulum	29.837	29.2	9	9	19	K02981	RP-S2e, RPS2; small subunit ribosomal protein S2e	map03010 Ribosome	GO:0006412 translation; GO:0006518 peptide metabolic process; GO:0006807 nitrogen compound metabolic process; GO:0008152 metabolic process; GO:0009058 biosynthetic process; GO:0009059 macromolecule biosynthetic process; GO:0009987 cellular process; GO:0010467 gene expression; GO:0019538 protein metabolic process; GO:0034641 cellular nitrogen compound metabolic process; GO:0034645 cellular macromo…	GO:0005618 cell wall; GO:0005622 intracellular; GO:0005623 cell; GO:0005737 cytoplasm; GO:0005829 cytosol; GO:0005840 ribosome; GO:0005911 cell-cell junction; GO:0009506 plasmodesma; GO:0015935 small ribosomal subunit; GO:0016020 membrane; GO:0022626 cytosolic ribosome; GO:0022627 cytosolic small ribosomal subunit; GO:0030054 cell junction; GO:0030312 external encapsulating structure; GO:0032991 …	GO:0003676 nucleic acid binding; GO:0003723 RNA binding; GO:0003729 mRNA binding; GO:0003735 structural constituent of ribosome; GO:0005198 structural molecule activity; GO:0005488 binding; GO:0097159 organic cyclic compound binding; GO:1901363 heterocyclic compound binding;	PF00333; PF03719	Ribosomal protein S5, N-terminal domain; Ribosomal protein S5, C-terminal domain	J	KOG0877	40S ribosomal protein S2/30S ribosomal protein S5
W9R4B9	Nitrogen regulatory protein P-II-like protein OS=Morus notabilis OX=981085 GN=L484_018783 PE=3 SV=1	L484_018783	1.24	0.0497763	chloroplast	22.206	21.6	4	4	6				GO:0000820 regulation of glutamine family amino acid metabolic process; GO:0000821 regulation of arginine metabolic process; GO:0006521 regulation of cellular amino acid metabolic process; GO:0006807 nitrogen compound metabolic process; GO:0008152 metabolic process; GO:0009058 biosynthetic process; GO:0009314 response to radiation; GO:0009416 response to light stimulus; GO:0009628 response to abi…	GO:0005622 intracellular; GO:0005623 cell; GO:0005737 cytoplasm; GO:0005829 cytosol; GO:0009507 chloroplast; GO:0009534 chloroplast thylakoid; GO:0009536 plastid; GO:0009579 thylakoid; GO:0031976 plastid thylakoid; GO:0031984 organelle subcompartment; GO:0043226 organelle; GO:0043227 membrane-bounded organelle; GO:0043229 intracellular organelle; GO:0043231 intracellular membrane-bounded organell…	GO:0000166 nucleotide binding; GO:0000287 magnesium ion binding; GO:0005488 binding; GO:0005524 ATP binding; GO:0008144 drug binding; GO:0010307 acetylglutamate kinase regulator activity; GO:0017076 purine nucleotide binding; GO:0019207 kinase regulator activity; GO:0030234 enzyme regulator activity; GO:0030554 adenyl nucleotide binding; GO:0032553 ribonucleotide binding; GO:0032555 purine ribonu…	PF00543	Nitrogen regulatory protein P-II
W9RYG6	UBA domain-containing protein OS=Morus notabilis OX=981085 GN=L484_012427 PE=4 SV=1	L484_012427	1.365	0.290481	plasma membrane	48.602	3.6	1	1	1							PF00627	UBA/TS-N domain	H	KOG2632	Rhomboid family proteins
W9S1K2	Argininosuccinate synthase OS=Morus notabilis OX=981085 GN=L484_002180 PE=3 SV=1	L484_002180	0.592	0.000410286	cytoplasm	102.2	6.3	4	4	5	K01940	argG, ASS1; argininosuccinate synthase [EC:6.3.4.5]	map00220 Arginine biosynthesis; map00250 Alanine, aspartate and glutamate metabolism; map01100 Metabolic pathways; map01110 Biosynthesis of secondary metabolites; map01230 Biosynthesis of amino acids	GO:0000050 urea cycle; GO:0000053 argininosuccinate metabolic process; GO:0006082 organic acid metabolic process; GO:0006520 cellular amino acid metabolic process; GO:0006525 arginine metabolic process; GO:0006526 arginine biosynthetic process; GO:0006575 cellular modified amino acid metabolic process; GO:0006807 nitrogen compound metabolic process; GO:0008152 metabolic process; GO:0008652 cellul…	GO:0005622 intracellular; GO:0005623 cell; GO:0005737 cytoplasm; GO:0009507 chloroplast; GO:0009532 plastid stroma; GO:0009536 plastid; GO:0009570 chloroplast stroma; GO:0043226 organelle; GO:0043227 membrane-bounded organelle; GO:0043229 intracellular organelle; GO:0043231 intracellular membrane-bounded organelle;	GO:0003824 catalytic activity; GO:0004055 argininosuccinate synthase activity; GO:0016874 ligase activity; GO:0016879 ligase activity, forming carbon-nitrogen bonds;			E	KOG1706	Argininosuccinate synthase
W9S8I7	Succinate dehydrogenase [ubiquinone] iron-sulfur subunit, mitochondrial OS=Morus notabilis OX=981085 GN=L484_017682 PE=3 SV=1	L484_017682	1.656	0.00126193	mitochondria	31.394	16.1	5	5	11	K00235	SDHB, SDH2; succinate dehydrogenase (ubiquinone) iron-sulfur subunit [EC:1.3.5.1]	map00020 Citrate cycle (TCA cycle); map00190 Oxidative phosphorylation; map01100 Metabolic pathways; map01110 Biosynthesis of secondary metabolites; map01200 Carbon metabolism	GO:0006091 generation of precursor metabolites and energy; GO:0006119 oxidative phosphorylation; GO:0006121 mitochondrial electron transport, succinate to ubiquinone; GO:0006139 nucleobase-containing compound metabolic process; GO:0006163 purine nucleotide metabolic process; GO:0006725 cellular aromatic compound metabolic process; GO:0006753 nucleoside phosphate metabolic process; GO:0006793 phos…	GO:0005622 intracellular; GO:0005623 cell; GO:0005737 cytoplasm; GO:0005739 mitochondrion; GO:0005740 mitochondrial envelope; GO:0005743 mitochondrial inner membrane; GO:0005746 mitochondrial respirasome; GO:0005749 mitochondrial respiratory chain complex II, succinate dehydrogenase complex (ubiquinone); GO:0016020 membrane; GO:0019866 organelle inner membrane; GO:0031090 organelle membrane; GO:0…	GO:0000104 succinate dehydrogenase activity; GO:0003824 catalytic activity; GO:0005488 binding; GO:0008270 zinc ion binding; GO:0009055 electron transfer activity; GO:0016491 oxidoreductase activity; GO:0016627 oxidoreductase activity, acting on the CH-CH group of donors; GO:0043167 ion binding; GO:0043169 cation binding; GO:0046872 metal ion binding; GO:0046914 transition metal ion binding;	PF13085; PF13534	2Fe-2S iron-sulfur cluster binding domain; 4Fe-4S dicluster domain	C	KOG3049	Succinate dehydrogenase, Fe-S protein subunit
W9QPM2	Omega-amidase NIT2-B OS=Morus notabilis OX=981085 GN=L484_003768 PE=4 SV=1	L484_003768	0.956	0.0168433	chloroplast	41.238	15.5	5	5	8	K13566	NIT2, yafV; omega-amidase [EC:3.5.1.3]	map00250 Alanine, aspartate and glutamate metabolism; map01100 Metabolic pathways						E	KOG0806	Carbon-nitrogen hydrolase
W9SDM9	LRRNT_2 domain-containing protein OS=Morus notabilis OX=981085 GN=L484_000482 PE=4 SV=1	L484_000482	0.484	0.00219085	cytoplasm	40.144	14.3	4	4	5					GO:0005622 intracellular; GO:0005623 cell; GO:0005737 cytoplasm; GO:0009507 chloroplast; GO:0009536 plastid; GO:0043226 organelle; GO:0043227 membrane-bounded organelle; GO:0043229 intracellular organelle; GO:0043231 intracellular membrane-bounded organelle;	GO:0000166 nucleotide binding; GO:0005488 binding; GO:0036094 small molecule binding; GO:0097159 organic cyclic compound binding; GO:1901265 nucleoside phosphate binding; GO:1901363 heterocyclic compound binding;			S	KOG0619	FOG: Leucine rich repeat
W9SA24	60S ribosomal protein L36 OS=Morus notabilis OX=981085 GN=L484_006513 PE=3 SV=1	L484_006513	0.421	0.00166899	cytoplasm	20.016	16.9	3	3	4	K02920	RP-L36e, RPL36; large subunit ribosomal protein L36e	map03010 Ribosome	GO:0002181 cytoplasmic translation; GO:0006412 translation; GO:0006518 peptide metabolic process; GO:0006807 nitrogen compound metabolic process; GO:0008152 metabolic process; GO:0009058 biosynthetic process; GO:0009059 macromolecule biosynthetic process; GO:0009987 cellular process; GO:0010467 gene expression; GO:0019538 protein metabolic process; GO:0034641 cellular nitrogen compound metabolic …	GO:0005622 intracellular; GO:0005623 cell; GO:0005737 cytoplasm; GO:0005773 vacuole; GO:0005774 vacuolar membrane; GO:0005829 cytosol; GO:0005840 ribosome; GO:0015934 large ribosomal subunit; GO:0016020 membrane; GO:0022625 cytosolic large ribosomal subunit; GO:0022626 cytosolic ribosome; GO:0031090 organelle membrane; GO:0032991 protein-containing complex; GO:0043226 organelle; GO:0043227 membra…	GO:0003676 nucleic acid binding; GO:0003723 RNA binding; GO:0003735 structural constituent of ribosome; GO:0005198 structural molecule activity; GO:0005488 binding; GO:0097159 organic cyclic compound binding; GO:1901363 heterocyclic compound binding;			J	KOG3452	60S ribosomal protein L36
W9RFN2	Structural maintenance of chromosomes protein(predicted) OS=Morus notabilis OX=981085 GN=L484_017266 PE=4 SV=1	L484_017266	1.294	0.0120547	chloroplast	120.62	1.9	2	2	3
W9SDA1	FAS1 domain containing protein(predicted) OS=Morus notabilis OX=981085 GN=L484_006448 PE=4 SV=1	L484_006448	1.016	0.273045	chloroplast	50.173	6.7	2	2	3					GO:0005622 intracellular; GO:0005623 cell; GO:0005737 cytoplasm; GO:0005773 vacuole; GO:0043226 organelle; GO:0043227 membrane-bounded organelle; GO:0043229 intracellular organelle; GO:0043231 intracellular membrane-bounded organelle;		PF02469	Fasciclin domain	MW	KOG1437	Fasciclin and related adhesion glycoproteins
W9QT41	Glutathione peroxidase OS=Morus notabilis OX=981085 GN=L484_025037 PE=3 SV=1	L484_025037	2.269	0.00307751	mitochondria	18.962	38.2	8	8	20	K00432	gpx, btuE, bsaA; glutathione peroxidase [EC:1.11.1.9]	map00480 Glutathione metabolism; map00590 Arachidonic acid metabolism; map01100 Metabolic pathways	GO:0000003 reproduction; GO:0003006 developmental process involved in reproduction; GO:0007275 multicellular organism development; GO:0009790 embryo development; GO:0009791 post-embryonic development; GO:0009793 embryo development ending in seed dormancy; GO:0010154 fruit development; GO:0022414 reproductive process; GO:0032501 multicellular organismal process; GO:0032502 developmental process; G…	GO:0005622 intracellular; GO:0005623 cell; GO:0005737 cytoplasm; GO:0005783 endoplasmic reticulum; GO:0005829 cytosol; GO:0005886 plasma membrane; GO:0012505 endomembrane system; GO:0016020 membrane; GO:0043226 organelle; GO:0043227 membrane-bounded organelle; GO:0043229 intracellular organelle; GO:0043231 intracellular membrane-bounded organelle; GO:0071944 cell periphery;				O	KOG1651	Glutathione peroxidase
W9RP68	Peptidylprolyl isomerase OS=Morus notabilis OX=981085 GN=L484_015820 PE=4 SV=1	L484_015820	0.571	0.00209641	chloroplast	16.325	26.3	3	3	18	K09569	FKBP2; FK506-binding protein 2 [EC:5.2.1.8]		GO:0000413 protein peptidyl-prolyl isomerization; GO:0006457 protein folding; GO:0006464 cellular protein modification process; GO:0006807 nitrogen compound metabolic process; GO:0008152 metabolic process; GO:0009987 cellular process; GO:0018193 peptidyl-amino acid modification; GO:0018208 peptidyl-proline modification; GO:0019538 protein metabolic process; GO:0036211 protein modification process…	GO:0005622 intracellular; GO:0005623 cell; GO:0005737 cytoplasm; GO:0005773 vacuole; GO:0005783 endoplasmic reticulum; GO:0005794 Golgi apparatus; GO:0005829 cytosol; GO:0012505 endomembrane system; GO:0043226 organelle; GO:0043227 membrane-bounded organelle; GO:0043229 intracellular organelle; GO:0043231 intracellular membrane-bounded organelle;	GO:0003755 peptidyl-prolyl cis-trans isomerase activity; GO:0003824 catalytic activity; GO:0005488 binding; GO:0005527 macrolide binding; GO:0005528 FK506 binding; GO:0008144 drug binding; GO:0016853 isomerase activity; GO:0016859 cis-trans isomerase activity; GO:0097159 organic cyclic compound binding; GO:0140096 catalytic activity, acting on a protein; GO:1901363 heterocyclic compound binding;	PF00254	FKBP-type peptidyl-prolyl cis-trans isomerase	O	KOG0549	FKBP-type peptidyl-prolyl cis-trans isomerase
W9R1K2	Glycine-rich protein(predicted) OS=Morus notabilis OX=981085 GN=L484_021067 PE=4 SV=1	L484_021067	0.773	0.0183551	nucleus	50.084	4.6	2	2	2
W9RRR7	40S ribosomal protein S13 OS=Morus notabilis OX=981085 GN=L484_004363 PE=3 SV=1	L484_004363	0.789	0.00289882	nucleus	16	42.9	5	5	9	K02953	RP-S13e, RPS13; small subunit ribosomal protein S13e	map03010 Ribosome	GO:0000278 mitotic cell cycle; GO:0000281 mitotic cytokinesis; GO:0000902 cell morphogenesis; GO:0000904 cell morphogenesis involved in differentiation; GO:0000910 cytokinesis; GO:0000911 cytokinesis by cell plate formation; GO:0006412 translation; GO:0006518 peptide metabolic process; GO:0006807 nitrogen compound metabolic process; GO:0007049 cell cycle; GO:0007275 multicellular organism develop…	GO:0005618 cell wall; GO:0005622 intracellular; GO:0005623 cell; GO:0005634 nucleus; GO:0005730 nucleolus; GO:0005737 cytoplasm; GO:0005783 endoplasmic reticulum; GO:0005829 cytosol; GO:0005840 ribosome; GO:0009507 chloroplast; GO:0009536 plastid; GO:0012505 endomembrane system; GO:0015935 small ribosomal subunit; GO:0016020 membrane; GO:0022626 cytosolic ribosome; GO:0022627 cytosolic small ribo…	GO:0003676 nucleic acid binding; GO:0003723 RNA binding; GO:0003735 structural constituent of ribosome; GO:0005198 structural molecule activity; GO:0005488 binding; GO:0019843 rRNA binding; GO:0070181 small ribosomal subunit rRNA binding; GO:0097159 organic cyclic compound binding; GO:1901363 heterocyclic compound binding;	PF08069; PF00312	Ribosomal S13/S15 N-terminal domain; Ribosomal protein S15	J	KOG0400	40S ribosomal protein S13
W9RNV1	Serine hydroxymethyltransferase OS=Morus notabilis OX=981085 GN=L484_025551 PE=4 SV=1	L484_025551	0.935	0.36159	cytoplasm	24.74	15.9	3	3	16	K00600	glyA, SHMT; glycine hydroxymethyltransferase [EC:2.1.2.1]	map00260 Glycine, serine and threonine metabolism; map00460 Cyanoamino acid metabolism; map00630 Glyoxylate and dicarboxylate metabolism; map00670 One carbon pool by folate; map01100 Metabolic pathways; map01110 Biosynthesis of secondary metabolites; map01200 Carbon metabolism; map01230 Biosynthesis of amino acids		GO:0005622 intracellular; GO:0005623 cell; GO:0005737 cytoplasm; GO:0005739 mitochondrion; GO:0043226 organelle; GO:0043227 membrane-bounded organelle; GO:0043229 intracellular organelle; GO:0043231 intracellular membrane-bounded organelle;		PF00464	Serine hydroxymethyltransferase	E	KOG2467	Glycine/serine hydroxymethyltransferase
W9SA09	ABSCISIC ACID-INSENSITIVE 5-like protein 5 OS=Morus notabilis OX=981085 GN=L484_009555 PE=4 SV=1	L484_009555	1.866	0.00352112	nucleus	47.314	14.8	6	6	8	K14432	ABF; ABA responsive element binding factor	map04075 Plant hormone signal transduction	GO:0001101 response to acid chemical; GO:0006355 regulation of transcription, DNA-templated; GO:0006950 response to stress; GO:0006970 response to osmotic stress; GO:0007154 cell communication; GO:0007165 signal transduction; GO:0009414 response to water deprivation; GO:0009415 response to water; GO:0009628 response to abiotic stimulus; GO:0009651 response to salt stress; GO:0009719 response to e…	GO:0005622 intracellular; GO:0005623 cell; GO:0005634 nucleus; GO:0043226 organelle; GO:0043227 membrane-bounded organelle; GO:0043229 intracellular organelle; GO:0043231 intracellular membrane-bounded organelle;	GO:0000976 transcription regulatory region sequence-specific DNA binding; GO:0001067 regulatory region nucleic acid binding; GO:0003676 nucleic acid binding; GO:0003677 DNA binding; GO:0003690 double-stranded DNA binding; GO:0003700 DNA-binding transcription factor activity; GO:0005488 binding; GO:0043565 sequence-specific DNA binding; GO:0097159 organic cyclic compound binding; GO:0140110 transc…
W9SMK1	DUF5110 domain-containing protein OS=Morus notabilis OX=981085 GN=L484_022714 PE=4 SV=1	L484_022714	1.488	0.00833944	chloroplast	43.141	2	1	1	1									GMO	KOG1066	Glucosidase II catalytic (alpha) subunit and related enzymes, glycosyl hydrolase family 31
W9S4J9	Pectinesterase OS=Morus notabilis OX=981085 GN=L484_012896 PE=3 SV=1	L484_012896	0.806	0.0220164	chloroplast	60.508	18.7	9	8	18	K01051	E3.1.1.11; pectinesterase [EC:3.1.1.11]	map00040 Pentose and glucuronate interconversions; map01100 Metabolic pathways	GO:0009605 response to external stimulus; GO:0009607 response to biotic stimulus; GO:0009617 response to bacterium; GO:0043086 negative regulation of catalytic activity; GO:0043207 response to external biotic stimulus; GO:0044092 negative regulation of molecular function; GO:0050790 regulation of catalytic activity; GO:0050896 response to stimulus; GO:0051704 multi-organism process; GO:0051707 re…	GO:0005618 cell wall; GO:0005622 intracellular; GO:0005623 cell; GO:0005737 cytoplasm; GO:0005773 vacuole; GO:0005774 vacuolar membrane; GO:0005829 cytosol; GO:0016020 membrane; GO:0030312 external encapsulating structure; GO:0031090 organelle membrane; GO:0043226 organelle; GO:0043227 membrane-bounded organelle; GO:0043229 intracellular organelle; GO:0043231 intracellular membrane-bounded organe…	GO:0003824 catalytic activity; GO:0004857 enzyme inhibitor activity; GO:0016787 hydrolase activity; GO:0016788 hydrolase activity, acting on ester bonds; GO:0030234 enzyme regulator activity; GO:0030599 pectinesterase activity; GO:0046910 pectinesterase inhibitor activity; GO:0052689 carboxylic ester hydrolase activity; GO:0098772 molecular function regulator;	PF04043	Plant invertase/pectin methylesterase inhibitor
W9S5T8	PsbP domain-containing protein 4 OS=Morus notabilis OX=981085 GN=L484_001712 PE=4 SV=1	L484_001712	2.222	0.000257774	extracellular	29.489	26.2	6	6	25					GO:0005622 intracellular; GO:0005623 cell; GO:0005737 cytoplasm; GO:0009507 chloroplast; GO:0009532 plastid stroma; GO:0009534 chloroplast thylakoid; GO:0009536 plastid; GO:0009570 chloroplast stroma; GO:0009579 thylakoid; GO:0031976 plastid thylakoid; GO:0031977 thylakoid lumen; GO:0031984 organelle subcompartment; GO:0043226 organelle; GO:0043227 membrane-bounded organelle; GO:0043229 intracell…		PF01789	PsbP
W9R8P6	Aspartic proteinase nepenthesin-1 OS=Morus notabilis OX=981085 GN=L484_023982 PE=3 SV=1	L484_023982	1.044	0.190524	extracellular	46.432	13.3	4	4	8									O	KOG1339	Aspartyl protease
W9R290	Proliferation-associated protein 2G4 OS=Morus notabilis OX=981085 GN=L484_012024 PE=4 SV=1	L484_012024	0.695	0.000685664	cytoplasm	46.999	24.8	10	10	24				GO:0001558 regulation of cell growth; GO:0006355 regulation of transcription, DNA-templated; GO:0007049 cell cycle; GO:0007154 cell communication; GO:0007165 signal transduction; GO:0009719 response to endogenous stimulus; GO:0009725 response to hormone; GO:0009733 response to auxin; GO:0009734 auxin-activated signaling pathway; GO:0009735 response to cytokinin; GO:0009755 hormone-mediated signal…	GO:0005622 intracellular; GO:0005623 cell; GO:0005634 nucleus; GO:0005730 nucleolus; GO:0005737 cytoplasm; GO:0005886 plasma membrane; GO:0016020 membrane; GO:0031974 membrane-enclosed lumen; GO:0031981 nuclear lumen; GO:0032991 protein-containing complex; GO:0043226 organelle; GO:0043227 membrane-bounded organelle; GO:0043228 non-membrane-bounded organelle; GO:0043229 intracellular organelle; GO…	GO:0003676 nucleic acid binding; GO:0003677 DNA binding; GO:0003700 DNA-binding transcription factor activity; GO:0005488 binding; GO:0005515 protein binding; GO:0019899 enzyme binding; GO:0031625 ubiquitin protein ligase binding; GO:0044389 ubiquitin-like protein ligase binding; GO:0097159 organic cyclic compound binding; GO:0140110 transcription regulator activity; GO:1901363 heterocyclic compo…	PF00557	Metallopeptidase family M24	J	KOG2776	Metallopeptidase
W9SG34	Oxysterol-binding protein(predicted) OS=Morus notabilis OX=981085 GN=L484_021273 PE=4 SV=1	L484_021273	1.235	0.060281	cytoskeleton	43.981	7.3	2	1	2	K20174	OSBPL1_2, ORP1_2; oxysterol-binding protein-related protein 1/2		GO:0000003 reproduction; GO:0009566 fertilization; GO:0009567 double fertilization forming a zygote and endosperm; GO:0019953 sexual reproduction; GO:0022414 reproductive process; GO:0044703 multi-organism reproductive process; GO:0051704 multi-organism process;	GO:0005622 intracellular; GO:0005623 cell; GO:0005737 cytoplasm; GO:0005783 endoplasmic reticulum; GO:0005829 cytosol; GO:0012505 endomembrane system; GO:0043226 organelle; GO:0043227 membrane-bounded organelle; GO:0043229 intracellular organelle; GO:0043231 intracellular membrane-bounded organelle;	GO:0005488 binding; GO:0005496 steroid binding; GO:0008289 lipid binding; GO:0032934 sterol binding; GO:0097159 organic cyclic compound binding;			I	KOG1737	Oxysterol-binding protein
W9SCE4	2,3-bisphosphoglycerate-independent phosphoglycerate mutase OS=Morus notabilis OX=981085 GN=L484_022764 PE=4 SV=1	L484_022764	0.785	0.00102917	cytoplasm	61.084	22.7	12	12	35	K15633	gpmI; 2,3-bisphosphoglycerate-independent phosphoglycerate mutase [EC:5.4.2.12]	map00010 Glycolysis / Gluconeogenesis; map00260 Glycine, serine and threonine metabolism; map01100 Metabolic pathways; map01110 Biosynthesis of secondary metabolites; map01200 Carbon metabolism; map01230 Biosynthesis of amino acids	GO:0006950 response to stress; GO:0007275 multicellular organism development; GO:0009266 response to temperature stimulus; GO:0009409 response to cold; GO:0009555 pollen development; GO:0009628 response to abiotic stimulus; GO:0009987 cellular process; GO:0010035 response to inorganic substance; GO:0010038 response to metal ion; GO:0010118 stomatal movement; GO:0032501 multicellular organismal pr…	GO:0005576 extracellular region; GO:0005622 intracellular; GO:0005623 cell; GO:0005737 cytoplasm; GO:0005739 mitochondrion; GO:0005740 mitochondrial envelope; GO:0005829 cytosol; GO:0005886 plasma membrane; GO:0005911 cell-cell junction; GO:0009506 plasmodesma; GO:0009507 chloroplast; GO:0009536 plastid; GO:0016020 membrane; GO:0030054 cell junction; GO:0031967 organelle envelope; GO:0031975 enve…	GO:0003824 catalytic activity; GO:0004619 phosphoglycerate mutase activity; GO:0016853 isomerase activity; GO:0016866 intramolecular transferase activity; GO:0016868 intramolecular transferase activity, phosphotransferases; GO:0046537 2,3-bisphosphoglycerate-independent phosphoglycerate mutase activity;	PF06415	BPG-independent PGAM N-terminus (iPGM_N)	G	KOG4513	Phosphoglycerate mutase
W9SG48	Chlorophyll a/b binding protein domain containing protein(predicted) OS=Morus notabilis OX=981085 GN=L484_023403 PE=4 SV=1	L484_023403	0.554	0.00163857	chloroplast	28.279	13.8	3	3	3				GO:0006355 regulation of transcription, DNA-templated; GO:0006810 transport; GO:0009889 regulation of biosynthetic process; GO:0009891 positive regulation of biosynthetic process; GO:0009893 positive regulation of metabolic process; GO:0010380 regulation of chlorophyll biosynthetic process; GO:0010468 regulation of gene expression; GO:0010556 regulation of macromolecule biosynthetic process; GO:0…	GO:0005622 intracellular; GO:0005623 cell; GO:0005737 cytoplasm; GO:0009507 chloroplast; GO:0009534 chloroplast thylakoid; GO:0009535 chloroplast thylakoid membrane; GO:0009536 plastid; GO:0009579 thylakoid; GO:0016020 membrane; GO:0031976 plastid thylakoid; GO:0031984 organelle subcompartment; GO:0034357 photosynthetic membrane; GO:0042651 thylakoid membrane; GO:0043226 organelle; GO:0043227 mem…	GO:0003700 DNA-binding transcription factor activity; GO:0005488 binding; GO:0005515 protein binding; GO:0019899 enzyme binding; GO:0042802 identical protein binding; GO:0043495 protein-membrane adaptor activity; GO:0140110 transcription regulator activity;
W9S2C2	PREDICTED: Chromatin modification-related(predicted) OS=Morus notabilis OX=981085 GN=L484_006662 PE=4 SV=1	L484_006662	1.032	0.619991	nucleus	18.878	7.9	1	1	1
W9RUW3	30S ribosomal protein S17 OS=Morus notabilis OX=981085 GN=L484_026214 PE=3 SV=1	L484_026214	0.506	0.0012279	chloroplast	18.312	17.4	4	4	8	K02961	RP-S17, MRPS17, rpsQ; small subunit ribosomal protein S17	map03010 Ribosome	GO:0006412 translation; GO:0006518 peptide metabolic process; GO:0006807 nitrogen compound metabolic process; GO:0006996 organelle organization; GO:0008152 metabolic process; GO:0009058 biosynthetic process; GO:0009059 macromolecule biosynthetic process; GO:0009657 plastid organization; GO:0009987 cellular process; GO:0010467 gene expression; GO:0016043 cellular component organization; GO:0019538…	GO:0000312 plastid small ribosomal subunit; GO:0000313 organellar ribosome; GO:0000314 organellar small ribosomal subunit; GO:0005622 intracellular; GO:0005623 cell; GO:0005737 cytoplasm; GO:0005829 cytosol; GO:0005840 ribosome; GO:0009507 chloroplast; GO:0009526 plastid envelope; GO:0009532 plastid stroma; GO:0009534 chloroplast thylakoid; GO:0009536 plastid; GO:0009547 plastid ribosome; GO:0009…	GO:0003735 structural constituent of ribosome; GO:0005198 structural molecule activity;	PF00366	Ribosomal protein S17	J	KOG1740	Predicted mitochondrial/chloroplast ribosomal protein S17
W9SAS8	Phospholipase OS=Morus notabilis OX=981085 GN=L484_005239 PE=3 SV=1	L484_005239	1.325	0.0323587	nucleus	127.68	1.1	1	1	1	K01115	PLD1_2; phospholipase D1/2 [EC:3.1.4.4]	map00564 Glycerophospholipid metabolism; map00565 Ether lipid metabolism; map01100 Metabolic pathways; map01110 Biosynthesis of secondary metabolites; map04144 Endocytosis	GO:0006629 lipid metabolic process; GO:0007275 multicellular organism development; GO:0008152 metabolic process; GO:0008610 lipid biosynthetic process; GO:0009058 biosynthetic process; GO:0022622 root system development; GO:0032501 multicellular organismal process; GO:0032502 developmental process; GO:0044238 primary metabolic process; GO:0048364 root development; GO:0048731 system development; G…		GO:0003824 catalytic activity; GO:0004620 phospholipase activity; GO:0004630 phospholipase D activity; GO:0008081 phosphoric diester hydrolase activity; GO:0016298 lipase activity; GO:0016787 hydrolase activity; GO:0016788 hydrolase activity, acting on ester bonds; GO:0042578 phosphoric ester hydrolase activity;	PF13091	PLD-like domain	I	KOG1329	Phospholipase D1
W9QSY7	Alba domain-containing protein OS=Morus notabilis OX=981085 GN=L484_022390 PE=4 SV=1	L484_022390	1.43	0.0322907	nucleus	14.533	16.8	2	1	13					GO:0005622 intracellular; GO:0005623 cell; GO:0005737 cytoplasm; GO:0005829 cytosol;
W9QGV5	3-hydroxyisobutyryl-CoA hydrolase-like protein 3 OS=Morus notabilis OX=981085 GN=L484_020850 PE=3 SV=1	L484_020850	1.099	0.0744794	chloroplast	22.097	18.7	4	4	7	K05605	HIBCH; 3-hydroxyisobutyryl-CoA hydrolase [EC:3.1.2.4]	map00280 Valine, leucine and isoleucine degradation; map00410 beta-Alanine metabolism; map00640 Propanoate metabolism; map01100 Metabolic pathways; map01200 Carbon metabolism		GO:0005622 intracellular; GO:0005623 cell; GO:0005737 cytoplasm; GO:0005829 cytosol; GO:0016020 membrane;				I	KOG1684	Enoyl-CoA hydratase
W9RTW6	Elf4 domain-containing protein OS=Morus notabilis OX=981085 GN=L484_002382 PE=4 SV=1	L484_002382	1.024	0.787933	nucleus	12.9	12.2	1	1	1				GO:0000003 reproduction; GO:0003006 developmental process involved in reproduction; GO:0007154 cell communication; GO:0007165 signal transduction; GO:0007275 multicellular organism development; GO:0009314 response to radiation; GO:0009416 response to light stimulus; GO:0009605 response to external stimulus; GO:0009628 response to abiotic stimulus; GO:0009639 response to red or far red light; GO:0…	GO:0005622 intracellular; GO:0005623 cell; GO:0005634 nucleus; GO:0043226 organelle; GO:0043227 membrane-bounded organelle; GO:0043229 intracellular organelle; GO:0043231 intracellular membrane-bounded organelle;	GO:0005488 binding; GO:0005515 protein binding; GO:0042802 identical protein binding; GO:0042803 protein homodimerization activity; GO:0046983 protein dimerization activity;	PF07011	Protein of unknown function (DUF1313)
W9S8Y7	Putative carboxylesterase 13 OS=Morus notabilis OX=981085 GN=L484_027553 PE=4 SV=1	L484_027553	1.03	0.588021	cytoplasm	34.831	19.1	5	5	26				GO:0008152 metabolic process; GO:0009056 catabolic process;	GO:0005622 intracellular; GO:0005623 cell; GO:0005737 cytoplasm; GO:0005829 cytosol;	GO:0003824 catalytic activity; GO:0016787 hydrolase activity; GO:0016788 hydrolase activity, acting on ester bonds; GO:0052689 carboxylic ester hydrolase activity;	PF07859	alpha/beta hydrolase fold	V	KOG1515	Arylacetamide deacetylase
W9RMX2	60S ribosomal protein L38 OS=Morus notabilis OX=981085 GN=L484_005586 PE=3 SV=1	L484_005586	0.258	0.00319264	mitochondria	17.678	8.3	2	2	2	K02923	RP-L38e, RPL38; large subunit ribosomal protein L38e	map03010 Ribosome	GO:0006412 translation; GO:0006518 peptide metabolic process; GO:0006807 nitrogen compound metabolic process; GO:0008152 metabolic process; GO:0009058 biosynthetic process; GO:0009059 macromolecule biosynthetic process; GO:0009987 cellular process; GO:0010467 gene expression; GO:0016043 cellular component organization; GO:0019538 protein metabolic process; GO:0022607 cellular component assembly; …	GO:0005622 intracellular; GO:0005623 cell; GO:0005737 cytoplasm; GO:0005829 cytosol; GO:0005840 ribosome; GO:0015934 large ribosomal subunit; GO:0022625 cytosolic large ribosomal subunit; GO:0022626 cytosolic ribosome; GO:0032991 protein-containing complex; GO:0043226 organelle; GO:0043228 non-membrane-bounded organelle; GO:0043229 intracellular organelle; GO:0043232 intracellular non-membrane-bo…	GO:0003676 nucleic acid binding; GO:0003723 RNA binding; GO:0003735 structural constituent of ribosome; GO:0005198 structural molecule activity; GO:0005488 binding; GO:0097159 organic cyclic compound binding; GO:1901363 heterocyclic compound binding;			J	KOG3499	60S ribosomal protein L38
W9QFP1	Stem 28 kDa glycoprotein OS=Morus notabilis OX=981085 GN=L484_008122 PE=4 SV=1	L484_008122	1.154	0.00626751	chloroplast	29.37	35.5	6	6	10				GO:0001101 response to acid chemical; GO:0002213 defense response to insect; GO:0006793 phosphorus metabolic process; GO:0006796 phosphate-containing compound metabolic process; GO:0006950 response to stress; GO:0006952 defense response; GO:0006979 response to oxidative stress; GO:0008152 metabolic process; GO:0009605 response to external stimulus; GO:0009607 response to biotic stimulus; GO:00096…	GO:0005622 intracellular; GO:0005623 cell; GO:0005737 cytoplasm; GO:0005773 vacuole; GO:0005829 cytosol; GO:0005840 ribosome; GO:0022626 cytosolic ribosome; GO:0032991 protein-containing complex; GO:0043226 organelle; GO:0043227 membrane-bounded organelle; GO:0043228 non-membrane-bounded organelle; GO:0043229 intracellular organelle; GO:0043231 intracellular membrane-bounded organelle; GO:0043232…	GO:0003824 catalytic activity; GO:0003993 acid phosphatase activity; GO:0005488 binding; GO:0005515 protein binding; GO:0008134 transcription factor binding; GO:0016787 hydrolase activity; GO:0016788 hydrolase activity, acting on ester bonds; GO:0016791 phosphatase activity; GO:0042578 phosphoric ester hydrolase activity;
W9R9D4	LYR family of Fe/S cluster biogenesis protein(predicted) OS=Morus notabilis OX=981085 GN=L484_004478 PE=3 SV=1	L484_004478	1.253	0.00137538	mitochondria	13.631	49.6	4	4	6	K03965	NDUFB9; NADH dehydrogenase (ubiquinone) 1 beta subcomplex subunit 9	map00190 Oxidative phosphorylation; map01100 Metabolic pathways	GO:0005975 carbohydrate metabolic process; GO:0008152 metabolic process; GO:0009853 photorespiration; GO:0009987 cellular process; GO:0043094 cellular metabolic compound salvage; GO:0044237 cellular metabolic process; GO:0044238 primary metabolic process; GO:0071704 organic substance metabolic process;	GO:0005622 intracellular; GO:0005623 cell; GO:0005737 cytoplasm; GO:0005739 mitochondrion; GO:0005740 mitochondrial envelope; GO:0005743 mitochondrial inner membrane; GO:0005746 mitochondrial respirasome; GO:0005747 mitochondrial respiratory chain complex I; GO:0005773 vacuole; GO:0005774 vacuolar membrane; GO:0016020 membrane; GO:0019866 organelle inner membrane; GO:0030964 NADH dehydrogenase co…				C	KOG3466	NADH:ubiquinone oxidoreductase, NDUFB9/B22 subunit
W9RY20	UBA and UBX domain-containing protein OS=Morus notabilis OX=981085 GN=L484_014152 PE=4 SV=1	L484_014152	1.165	0.0748881	nucleus	31.823	10.4	2	2	3	K14012	SHP1, UBX1, NSFL1C; UBX domain-containing protein 1	map04141 Protein processing in endoplasmic reticulum	GO:0000045 autophagosome assembly; GO:0006508 proteolysis; GO:0006511 ubiquitin-dependent protein catabolic process; GO:0006807 nitrogen compound metabolic process; GO:0006914 autophagy; GO:0006996 organelle organization; GO:0006997 nucleus organization; GO:0006998 nuclear envelope organization; GO:0007030 Golgi organization; GO:0007033 vacuole organization; GO:0008152 metabolic process; GO:00090…	GO:0005622 intracellular; GO:0005623 cell; GO:0005634 nucleus; GO:0005737 cytoplasm; GO:0005829 cytosol; GO:0043226 organelle; GO:0043227 membrane-bounded organelle; GO:0043229 intracellular organelle; GO:0043231 intracellular membrane-bounded organelle;	GO:0005488 binding; GO:0005515 protein binding; GO:0019208 phosphatase regulator activity; GO:0019888 protein phosphatase regulator activity; GO:0019899 enzyme binding; GO:0030234 enzyme regulator activity; GO:0032182 ubiquitin-like protein binding; GO:0043130 ubiquitin binding; GO:0051117 ATPase binding; GO:0098772 molecular function regulator;	PF08059; PF00789	SEP domain; UBX domain	Y	KOG2086	Protein tyrosine phosphatase SHP1/Cofactor for p97 ATPase-mediated vesicle membrane fusion
W9SN39	S-formylglutathione hydrolase OS=Morus notabilis OX=981085 GN=L484_000148 PE=4 SV=1	L484_000148	1.54	0.00194352	cytoplasm	18.579	34.8	5	5	19	K01070	frmB, ESD, fghA; S-formylglutathione hydrolase [EC:3.1.2.12]	map01100 Metabolic pathways; map01200 Carbon metabolism	GO:0010035 response to inorganic substance; GO:0010038 response to metal ion; GO:0042221 response to chemical; GO:0046686 response to cadmium ion; GO:0050896 response to stimulus;	GO:0005576 extracellular region; GO:0048046 apoplast;	GO:0003824 catalytic activity; GO:0016787 hydrolase activity; GO:0016788 hydrolase activity, acting on ester bonds; GO:0016790 thiolester hydrolase activity; GO:0018738 S-formylglutathione hydrolase activity;	PF00756	Putative esterase	S	KOG3101	Esterase D
W9SBI0	C2 NT-type domain-containing protein OS=Morus notabilis OX=981085 GN=L484_019123 PE=4 SV=1	L484_019123	1.269	0.00707578	nucleus	96.519	6.9	5	5	9				GO:0006810 transport; GO:0006928 movement of cell or subcellular component; GO:0006950 response to stress; GO:0006970 response to osmotic stress; GO:0006996 organelle organization; GO:0007097 nuclear migration; GO:0009314 response to radiation; GO:0009416 response to light stimulus; GO:0009628 response to abiotic stimulus; GO:0009637 response to blue light; GO:0009657 plastid organization; GO:000…	GO:0005622 intracellular; GO:0005623 cell; GO:0005737 cytoplasm; GO:0005829 cytosol; GO:0005886 plasma membrane; GO:0016020 membrane; GO:0071944 cell periphery;
W9QW92	Glucose-6-phosphate 1-dehydrogenase OS=Morus notabilis OX=981085 GN=L484_017470 PE=3 SV=1	L484_017470	1.076	0.0119593	chloroplast	67.607	3.3	2	2	3	K00036	G6PD, zwf; glucose-6-phosphate 1-dehydrogenase [EC:1.1.1.49 1.1.1.363]	map00030 Pentose phosphate pathway; map00480 Glutathione metabolism; map01100 Metabolic pathways; map01110 Biosynthesis of secondary metabolites; map01200 Carbon metabolism	GO:0005975 carbohydrate metabolic process; GO:0005996 monosaccharide metabolic process; GO:0006006 glucose metabolic process; GO:0006081 cellular aldehyde metabolic process; GO:0006098 pentose-phosphate shunt; GO:0006139 nucleobase-containing compound metabolic process; GO:0006725 cellular aromatic compound metabolic process; GO:0006732 coenzyme metabolic process; GO:0006733 oxidoreduction coenzy…	GO:0005622 intracellular; GO:0005623 cell; GO:0005737 cytoplasm; GO:0009507 chloroplast; GO:0009532 plastid stroma; GO:0009536 plastid; GO:0009570 chloroplast stroma; GO:0043226 organelle; GO:0043227 membrane-bounded organelle; GO:0043229 intracellular organelle; GO:0043231 intracellular membrane-bounded organelle;	GO:0003824 catalytic activity; GO:0004345 glucose-6-phosphate dehydrogenase activity; GO:0016491 oxidoreductase activity; GO:0016614 oxidoreductase activity, acting on CH-OH group of donors; GO:0016616 oxidoreductase activity, acting on the CH-OH group of donors, NAD or NADP as acceptor;	PF00479; PF02781	Glucose-6-phosphate dehydrogenase, NAD binding domain; Glucose-6-phosphate dehydrogenase, C-terminal domain	G	KOG0563	Glucose-6-phosphate 1-dehydrogenase
W9RSV9	Calmodulin-binding protein(predicted) OS=Morus notabilis OX=981085 GN=L484_022898 PE=4 SV=1	L484_022898	1.262	0.0581535	nucleus	71.703	4.2	3	3	4
W9RMX9	Glucan endo-1,3-beta-glucosidase OS=Morus notabilis OX=981085 GN=L484_005596 PE=3 SV=1	L484_005596	4.632	0.000118887	chloroplast	36.92	19.6	5	5	23				GO:0000272 polysaccharide catabolic process; GO:0005975 carbohydrate metabolic process; GO:0005976 polysaccharide metabolic process; GO:0006073 cellular glucan metabolic process; GO:0006074 (1->3)-beta-D-glucan metabolic process; GO:0006076 (1->3)-beta-D-glucan catabolic process; GO:0006950 response to stress; GO:0006952 defense response; GO:0008152 metabolic process; GO:0009056 catabolic process…	GO:0005576 extracellular region; GO:0005623 cell; GO:0005886 plasma membrane; GO:0016020 membrane; GO:0031224 intrinsic component of membrane; GO:0031225 anchored component of membrane; GO:0031226 intrinsic component of plasma membrane; GO:0046658 anchored component of plasma membrane; GO:0048046 apoplast; GO:0071944 cell periphery;	GO:0003824 catalytic activity; GO:0004553 hydrolase activity, hydrolyzing O-glycosyl compounds; GO:0005488 binding; GO:0008422 beta-glucosidase activity; GO:0015926 glucosidase activity; GO:0016787 hydrolase activity; GO:0016798 hydrolase activity, acting on glycosyl bonds; GO:0030246 carbohydrate binding; GO:0030247 polysaccharide binding; GO:0042973 glucan endo-1,3-beta-D-glucosidase activity;	PF00332	Glycosyl hydrolases family 17
W9QPJ6	Ubiquitin-conjugating enzyme E2 5 OS=Morus notabilis OX=981085 GN=L484_024253 PE=3 SV=1	L484_024253	0.977	0.323316	nucleus	20.943	15.8	3	3	5	K10576	UBE2H, UBC8; ubiquitin-conjugating enzyme E2 H [EC:2.3.2.23]	map04120 Ubiquitin mediated proteolysis	GO:0006464 cellular protein modification process; GO:0006508 proteolysis; GO:0006511 ubiquitin-dependent protein catabolic process; GO:0006807 nitrogen compound metabolic process; GO:0008152 metabolic process; GO:0009056 catabolic process; GO:0009057 macromolecule catabolic process; GO:0009987 cellular process; GO:0016567 protein ubiquitination; GO:0019538 protein metabolic process; GO:0019941 mo…	GO:0005622 intracellular; GO:0005623 cell; GO:0005737 cytoplasm; GO:0005829 cytosol;	GO:0003824 catalytic activity; GO:0004842 ubiquitin-protein transferase activity; GO:0005488 binding; GO:0005515 protein binding; GO:0016740 transferase activity; GO:0019787 ubiquitin-like protein transferase activity; GO:0019899 enzyme binding; GO:0031625 ubiquitin protein ligase binding; GO:0044389 ubiquitin-like protein ligase binding; GO:0061630 ubiquitin protein ligase activity; GO:0061659 u…	PF00179	Ubiquitin-conjugating enzyme	O	KOG0416	Ubiquitin-protein ligase
W9QMZ9	Protein vip1 OS=Morus notabilis OX=981085 GN=L484_019673 PE=4 SV=1	L484_019673	1.001	0.957523	nucleus	25.768	4.5	1	1	3						GO:0003676 nucleic acid binding; GO:0003723 RNA binding; GO:0005488 binding; GO:0097159 organic cyclic compound binding; GO:1901363 heterocyclic compound binding;	PF00076	RNA recognition motif. (a.k.a. RRM, RBD, or RNP domain)
W9R2A7	Telomere repeat-binding protein 4 OS=Morus notabilis OX=981085 GN=L484_025330 PE=4 SV=1	L484_025330	3.699	0.000357787	chloroplast	76.78	2	1	1	1				GO:0000723 telomere maintenance; GO:0001101 response to acid chemical; GO:0006139 nucleobase-containing compound metabolic process; GO:0006259 DNA metabolic process; GO:0006725 cellular aromatic compound metabolic process; GO:0006807 nitrogen compound metabolic process; GO:0006996 organelle organization; GO:0008152 metabolic process; GO:0009719 response to endogenous stimulus; GO:0009725 response…	GO:0000228 nuclear chromosome; GO:0000781 chromosome, telomeric region; GO:0000782 telomere cap complex; GO:0000783 nuclear telomere cap complex; GO:0000784 nuclear chromosome, telomeric region; GO:0005622 intracellular; GO:0005623 cell; GO:0005634 nucleus; GO:0005694 chromosome; GO:0031974 membrane-enclosed lumen; GO:0031981 nuclear lumen; GO:0032991 protein-containing complex; GO:0032993 protei…	GO:0003676 nucleic acid binding; GO:0003677 DNA binding; GO:0003690 double-stranded DNA binding; GO:0003691 double-stranded telomeric DNA binding; GO:0005488 binding; GO:0008301 DNA binding, bending; GO:0042162 telomeric DNA binding; GO:0043565 sequence-specific DNA binding; GO:0097159 organic cyclic compound binding; GO:1901363 heterocyclic compound binding;
W9SN23	Peptidyl-prolyl cis-trans isomerase Pin1 OS=Morus notabilis OX=981085 GN=L484_026702 PE=4 SV=1	L484_026702	1.297	0.0311975	nucleus	43.891	12.2	5	5	9	K09578	PIN1; peptidyl-prolyl cis-trans isomerase NIMA-interacting 1 [EC:5.2.1.8]		GO:0000413 protein peptidyl-prolyl isomerization; GO:0006464 cellular protein modification process; GO:0006807 nitrogen compound metabolic process; GO:0008152 metabolic process; GO:0009605 response to external stimulus; GO:0009606 tropism; GO:0009628 response to abiotic stimulus; GO:0009629 response to gravity; GO:0009630 gravitropism; GO:0009909 regulation of flower development; GO:0009987 cellu…	GO:0005622 intracellular; GO:0005623 cell; GO:0005737 cytoplasm; GO:0005783 endoplasmic reticulum; GO:0005829 cytosol; GO:0005886 plasma membrane; GO:0005911 cell-cell junction; GO:0009506 plasmodesma; GO:0012505 endomembrane system; GO:0016020 membrane; GO:0030054 cell junction; GO:0043226 organelle; GO:0043227 membrane-bounded organelle; GO:0043229 intracellular organelle; GO:0043231 intracellu…	GO:0003755 peptidyl-prolyl cis-trans isomerase activity; GO:0003824 catalytic activity; GO:0016853 isomerase activity; GO:0016859 cis-trans isomerase activity; GO:0140096 catalytic activity, acting on a protein;	PF00639	PPIC-type PPIASE domain	O	KOG3259	Peptidyl-prolyl cis-trans isomerase
W9R2R5	Dipeptide transport ATP-binding protein dppF(predicted) OS=Morus notabilis OX=981085 GN=L484_018552 PE=4 SV=1	L484_018552	1.472	0.00279297	nucleus	10.271	15.2	1	1	2
W9R1K8	PsbP domain-containing protein 2 OS=Morus notabilis OX=981085 GN=L484_010003 PE=4 SV=1	L484_010003	1.228	0.000475792	chloroplast	26.476	5.5	1	1	2					GO:0005622 intracellular; GO:0005623 cell; GO:0005737 cytoplasm; GO:0009507 chloroplast; GO:0009536 plastid; GO:0009579 thylakoid; GO:0043226 organelle; GO:0043227 membrane-bounded organelle; GO:0043229 intracellular organelle; GO:0043231 intracellular membrane-bounded organelle;		PF01789	PsbP
W9R085	26S proteasome non-ATPase regulatory subunit 14 OS=Morus notabilis OX=981085 GN=L484_003377 PE=4 SV=1	L484_003377	0.918	0.10206	cytoplasm	34.588	18.1	5	5	5	K03030	PSMD14, RPN11, POH1; 26S proteasome regulatory subunit N11	map03050 Proteasome	GO:0006807 nitrogen compound metabolic process; GO:0006950 response to stress; GO:0006970 response to osmotic stress; GO:0008152 metabolic process; GO:0009056 catabolic process; GO:0009057 macromolecule catabolic process; GO:0009628 response to abiotic stimulus; GO:0009651 response to salt stress; GO:0019538 protein metabolic process; GO:0030163 protein catabolic process; GO:0043170 macromolecule…	GO:0000502 proteasome complex; GO:0005622 intracellular; GO:0005623 cell; GO:0005634 nucleus; GO:0005737 cytoplasm; GO:0005829 cytosol; GO:0032991 protein-containing complex; GO:0043226 organelle; GO:0043227 membrane-bounded organelle; GO:0043229 intracellular organelle; GO:0043231 intracellular membrane-bounded organelle; GO:1902494 catalytic complex; GO:1905368 peptidase complex; GO:1905369 end…				O	KOG1555	26S proteasome regulatory complex, subunit RPN11
W9QQ74	60S ribosomal protein L18-3 OS=Morus notabilis OX=981085 GN=L484_011109 PE=4 SV=1	L484_011109	0.74	0.0223565	cytoplasm	21.88	21.8	4	2	5	K02883	RP-L18e, RPL18; large subunit ribosomal protein L18e	map03010 Ribosome	GO:0006412 translation; GO:0006518 peptide metabolic process; GO:0006807 nitrogen compound metabolic process; GO:0008152 metabolic process; GO:0009058 biosynthetic process; GO:0009059 macromolecule biosynthetic process; GO:0009987 cellular process; GO:0010467 gene expression; GO:0019538 protein metabolic process; GO:0034641 cellular nitrogen compound metabolic process; GO:0034645 cellular macromo…	GO:0005622 intracellular; GO:0005623 cell; GO:0005737 cytoplasm; GO:0005773 vacuole; GO:0005774 vacuolar membrane; GO:0005829 cytosol; GO:0005840 ribosome; GO:0005886 plasma membrane; GO:0005911 cell-cell junction; GO:0009506 plasmodesma; GO:0009507 chloroplast; GO:0009536 plastid; GO:0015934 large ribosomal subunit; GO:0016020 membrane; GO:0022625 cytosolic large ribosomal subunit; GO:0022626 cy…	GO:0003676 nucleic acid binding; GO:0003723 RNA binding; GO:0003729 mRNA binding; GO:0003735 structural constituent of ribosome; GO:0005198 structural molecule activity; GO:0005488 binding; GO:0097159 organic cyclic compound binding; GO:1901363 heterocyclic compound binding;			J	KOG1714	60s ribosomal protein L18
W9QRG0	ACT domain-containing protein OS=Morus notabilis OX=981085 GN=L484_018358 PE=4 SV=1	L484_018358	0.805	0.159944	chloroplast	67.798	3.2	2	2	2							PF13966	zinc-binding in reverse transcriptase
W9QNR6	Malate dehydrogenase OS=Morus notabilis OX=981085 GN=L484_015952 PE=3 SV=1	L484_015952	1.13	0.0770037	chloroplast	41.904	17.2	6	4	33	K00026	MDH2; malate dehydrogenase [EC:1.1.1.37]	map00020 Citrate cycle (TCA cycle); map00270 Cysteine and methionine metabolism; map00620 Pyruvate metabolism; map00630 Glyoxylate and dicarboxylate metabolism; map00710 Carbon fixation in photosynthetic organisms; map01100 Metabolic pathways; map01110 Biosynthesis of secondary metabolites; map01200 Carbon metabolism	GO:0000003 reproduction; GO:0003006 developmental process involved in reproduction; GO:0006950 response to stress; GO:0007275 multicellular organism development; GO:0008152 metabolic process; GO:0009266 response to temperature stimulus; GO:0009409 response to cold; GO:0009628 response to abiotic stimulus; GO:0009719 response to endogenous stimulus; GO:0009725 response to hormone; GO:0009735 respo…	GO:0005576 extracellular region; GO:0005622 intracellular; GO:0005623 cell; GO:0005737 cytoplasm; GO:0005739 mitochondrion; GO:0005773 vacuole; GO:0005774 vacuolar membrane; GO:0009507 chloroplast; GO:0009526 plastid envelope; GO:0009532 plastid stroma; GO:0009536 plastid; GO:0009570 chloroplast stroma; GO:0009941 chloroplast envelope; GO:0010319 stromule; GO:0016020 membrane; GO:0031090 organell…	GO:0003824 catalytic activity; GO:0008746 NAD(P)+ transhydrogenase activity; GO:0016491 oxidoreductase activity; GO:0016614 oxidoreductase activity, acting on CH-OH group of donors; GO:0016615 malate dehydrogenase activity; GO:0016616 oxidoreductase activity, acting on the CH-OH group of donors, NAD or NADP as acceptor; GO:0016651 oxidoreductase activity, acting on NAD(P)H; GO:0016652 oxidoreduct…	PF02866	lactate/malate dehydrogenase, alpha/beta C-terminal domain	C	KOG1494	NAD-dependent malate dehydrogenase
W9QED2	PREDICTED: HAD(predicted) OS=Morus notabilis OX=981085 GN=L484_012397 PE=4 SV=1	L484_012397	1.013	0.888738	nucleus	10.266	25	2	2	5
W9QSU5	Reticulon-like protein OS=Morus notabilis OX=981085 GN=L484_013315 PE=4 SV=1	L484_013315	1.17	0.00880729	plasma membrane	27.546	7.7	2	2	7					GO:0005622 intracellular; GO:0005623 cell; GO:0005737 cytoplasm; GO:0005739 mitochondrion; GO:0043226 organelle; GO:0043227 membrane-bounded organelle; GO:0043229 intracellular organelle; GO:0043231 intracellular membrane-bounded organelle;				U	KOG1792	Reticulon
W9RR22	Leukotriene A-4 hydrolase-like protein OS=Morus notabilis OX=981085 GN=L484_017237 PE=4 SV=1	L484_017237	0.781	0.0075537	cytoplasm	68.279	4.1	2	2	3	K01254	LTA4H; leukotriene-A4 hydrolase [EC:3.3.2.6]	map00590 Arachidonic acid metabolism; map01100 Metabolic pathways	GO:0006508 proteolysis; GO:0006518 peptide metabolic process; GO:0006629 lipid metabolic process; GO:0006807 nitrogen compound metabolic process; GO:0008152 metabolic process; GO:0009056 catabolic process; GO:0009987 cellular process; GO:0019538 protein metabolic process; GO:0034641 cellular nitrogen compound metabolic process; GO:0043170 macromolecule metabolic process; GO:0043171 peptide catabo…	GO:0005622 intracellular; GO:0005623 cell; GO:0005737 cytoplasm; GO:0005829 cytosol;	GO:0003824 catalytic activity; GO:0004177 aminopeptidase activity; GO:0004301 epoxide hydrolase activity; GO:0005488 binding; GO:0008233 peptidase activity; GO:0008235 metalloexopeptidase activity; GO:0008237 metallopeptidase activity; GO:0008238 exopeptidase activity; GO:0008270 zinc ion binding; GO:0016787 hydrolase activity; GO:0016801 hydrolase activity, acting on ether bonds; GO:0016803 ethe…	PF01433	Peptidase family M1	EIOV	KOG1047	Bifunctional leukotriene A4 hydrolase/aminopeptidase LTA4H
W9RM62	Programmed cell death protein 5 OS=Morus notabilis OX=981085 GN=L484_010634 PE=4 SV=1	L484_010634	1.638	0.00911764	mitochondria	21.535	15.5	3	3	4	K06875	PDCD5, TFAR19; programmed cell death protein 5		GO:0006915 apoptotic process; GO:0008219 cell death; GO:0008285 negative regulation of cell population proliferation; GO:0009719 response to endogenous stimulus; GO:0009893 positive regulation of metabolic process; GO:0009966 regulation of signal transduction; GO:0009967 positive regulation of signal transduction; GO:0009987 cellular process; GO:0010033 response to organic substance; GO:0010468 r…	GO:0005622 intracellular; GO:0005623 cell; GO:0005634 nucleus; GO:0005737 cytoplasm; GO:0005829 cytosol; GO:0043226 organelle; GO:0043227 membrane-bounded organelle; GO:0043229 intracellular organelle; GO:0043231 intracellular membrane-bounded organelle;	GO:0005488 binding; GO:0005515 protein binding; GO:0005539 glycosaminoglycan binding; GO:0008047 enzyme activator activity; GO:0008092 cytoskeletal protein binding; GO:0008201 heparin binding; GO:0010698 acetyltransferase activator activity; GO:0015631 tubulin binding; GO:0030234 enzyme regulator activity; GO:0043167 ion binding; GO:0043168 anion binding; GO:0048487 beta-tubulin binding; GO:00973…			S	KOG3431	Apoptosis-related protein/predicted DNA-binding protein
W9SAG2	Putative splicing factor 3A subunit 1 OS=Morus notabilis OX=981085 GN=L484_014978 PE=4 SV=1	L484_014978	1.134	0.0228058	nucleus	107.89	9.5	7	7	13	K12825	SF3A1, SAP114; splicing factor 3A subunit 1	map03040 Spliceosome	GO:0000245 spliceosomal complex assembly; GO:0000375 RNA splicing, via transesterification reactions; GO:0000377 RNA splicing, via transesterification reactions with bulged adenosine as nucleophile; GO:0000381 regulation of alternative mRNA splicing, via spliceosome; GO:0000389 mRNA 3'-splice site recognition; GO:0000398 mRNA splicing, via spliceosome; GO:0006139 nucleobase-containing compound me…	GO:0005622 intracellular; GO:0005623 cell; GO:0005634 nucleus; GO:0005681 spliceosomal complex; GO:0005684 U2-type spliceosomal complex; GO:0005686 U2 snRNP; GO:0030532 small nuclear ribonucleoprotein complex; GO:0032991 protein-containing complex; GO:0043226 organelle; GO:0043227 membrane-bounded organelle; GO:0043229 intracellular organelle; GO:0043231 intracellular membrane-bounded organelle; …	GO:0003676 nucleic acid binding; GO:0003723 RNA binding; GO:0005488 binding; GO:0097159 organic cyclic compound binding; GO:1901363 heterocyclic compound binding;	PF00240	Ubiquitin family	A	KOG0007	Splicing factor 3a, subunit 1
W9R4B7	Dihydrolipoyllysine-residue succinyltransferase component of 2-oxoglutarate dehydrogenase complex 2 OS=Morus notabilis OX=981085 GN=L484_011938 PE=4 SV=1	L484_011938	1.102	0.0627947	chloroplast	46.47	14.9	6	6	15	K00658	DLST, sucB; 2-oxoglutarate dehydrogenase E2 component (dihydrolipoamide succinyltransferase) [EC:2.3.1.61]	map00020 Citrate cycle (TCA cycle); map00310 Lysine degradation; map00380 Tryptophan metabolism; map01100 Metabolic pathways; map01110 Biosynthesis of secondary metabolites; map01200 Carbon metabolism		GO:0005622 intracellular; GO:0005623 cell; GO:0005737 cytoplasm; GO:0005739 mitochondrion; GO:0016020 membrane; GO:0043226 organelle; GO:0043227 membrane-bounded organelle; GO:0043229 intracellular organelle; GO:0043231 intracellular membrane-bounded organelle;	GO:0005488 binding; GO:0008270 zinc ion binding; GO:0043167 ion binding; GO:0043169 cation binding; GO:0046872 metal ion binding; GO:0046914 transition metal ion binding;	PF00364; PF00198	Biotin-requiring enzyme; 2-oxoacid dehydrogenases acyltransferase (catalytic domain)	C	KOG0559	Dihydrolipoamide succinyltransferase (2-oxoglutarate dehydrogenase, E2 subunit)
W9RZM5	Glycerophosphoryl diester phosphodiesterase OS=Morus notabilis OX=981085 GN=L484_007122 PE=4 SV=1	L484_007122	0.921	0.0730312	chloroplast	48.049	4.1	1	1	1	K01126	E3.1.4.46, glpQ, ugpQ; glycerophosphoryl diester phosphodiesterase [EC:3.1.4.46]	map00564 Glycerophospholipid metabolism		GO:0005623 cell; GO:0042597 periplasmic space;	GO:0003824 catalytic activity; GO:0005488 binding; GO:0005509 calcium ion binding; GO:0008081 phosphoric diester hydrolase activity; GO:0008889 glycerophosphodiester phosphodiesterase activity; GO:0016787 hydrolase activity; GO:0016788 hydrolase activity, acting on ester bonds; GO:0042578 phosphoric ester hydrolase activity; GO:0043167 ion binding; GO:0043169 cation binding; GO:0046872 metal ion …			C	KOG2258	Glycerophosphoryl diester phosphodiesterase
W9RAV1	Glutamate decarboxylase OS=Morus notabilis OX=981085 GN=L484_025123 PE=3 SV=1	L484_025123	0.846	0.0539878	cytoplasm	56.15	5.8	3	3	4	K01580	E4.1.1.15, gadB, gadA, GAD; glutamate decarboxylase [EC:4.1.1.15]	map00250 Alanine, aspartate and glutamate metabolism; map00410 beta-Alanine metabolism; map00430 Taurine and hypotaurine metabolism; map00650 Butanoate metabolism; map01100 Metabolic pathways; map01110 Biosynthesis of secondary metabolites				PF00282	Pyridoxal-dependent decarboxylase conserved domain	E	KOG1383	Glutamate decarboxylase/sphingosine phosphate lyase
W9S3W5	UPF0510 protein INM02(predicted) OS=Morus notabilis OX=981085 GN=L484_005580 PE=4 SV=1	L484_005580	0.887	0.0613617	extracellular	33.122	6.4	2	2	3	K23570	EMC10; ER membrane protein complex subunit 10							S	KOG4827	Uncharacterized conserved protein
W9S383	PREDICTED: CICLE_v10028680mg(predicted) OS=Morus notabilis OX=981085 GN=L484_008432 PE=4 SV=1	L484_008432	0.51	0.00222678	chloroplast	46.853	12	5	5	7
W9RF68	F-box/LRR-repeat protein 15 OS=Morus notabilis OX=981085 GN=L484_018599 PE=4 SV=1	L484_018599	1.087	0.630165	nucleus	104.91	0.8	1	1	1				GO:0009653 anatomical structure morphogenesis; GO:0010252 auxin homeostasis; GO:0032502 developmental process; GO:0042592 homeostatic process; GO:0048646 anatomical structure formation involved in morphogenesis; GO:0048856 anatomical structure development; GO:0048878 chemical homeostasis; GO:0065007 biological regulation; GO:0065008 regulation of biological quality; GO:1905393 plant organ formati…			PF12937	F-box-like	S	KOG1947	Leucine rich repeat proteins, some proteins contain F-box
W9QWE9	PsbP domain-containing protein 3 OS=Morus notabilis OX=981085 GN=L484_024806 PE=4 SV=1	L484_024806	0.655	0.00218812	chloroplast	34.31	17.1	5	5	17					GO:0005622 intracellular; GO:0005623 cell; GO:0005737 cytoplasm; GO:0009507 chloroplast; GO:0009534 chloroplast thylakoid; GO:0009535 chloroplast thylakoid membrane; GO:0009536 plastid; GO:0009579 thylakoid; GO:0016020 membrane; GO:0031976 plastid thylakoid; GO:0031977 thylakoid lumen; GO:0031984 organelle subcompartment; GO:0034357 photosynthetic membrane; GO:0042651 thylakoid membrane; GO:00432…		PF01789	PsbP
W9RKM7	Lactamase_B domain-containing protein OS=Morus notabilis OX=981085 GN=L484_004046 PE=4 SV=1	L484_004046	0.954	0.211823	chloroplast	24.633	3.7	1	1	1	K00784	rnz; ribonuclease Z [EC:3.1.26.11]	map03013 RNA transport				PF12706	Beta-lactamase superfamily domain
W9QUP4	Peptidyl-prolyl cis-trans isomerase OS=Morus notabilis OX=981085 GN=L484_019172 PE=3 SV=1	L484_019172	1.77	0.00493213	cytoskeleton	20.482	14	2	2	2	K12733	PPIL1; peptidyl-prolyl cis-trans isomerase-like 1 [EC:5.2.1.8]	map03040 Spliceosome	GO:0000413 protein peptidyl-prolyl isomerization; GO:0006464 cellular protein modification process; GO:0006807 nitrogen compound metabolic process; GO:0008152 metabolic process; GO:0009987 cellular process; GO:0018193 peptidyl-amino acid modification; GO:0018208 peptidyl-proline modification; GO:0019538 protein metabolic process; GO:0036211 protein modification process; GO:0043170 macromolecule m…	GO:0005622 intracellular; GO:0005623 cell; GO:0005737 cytoplasm; GO:0005829 cytosol;	GO:0003755 peptidyl-prolyl cis-trans isomerase activity; GO:0003824 catalytic activity; GO:0016853 isomerase activity; GO:0016859 cis-trans isomerase activity; GO:0140096 catalytic activity, acting on a protein;	PF00160	Cyclophilin type peptidyl-prolyl cis-trans isomerase/CLD	O	KOG0881	Cyclophilin type peptidyl-prolyl cis-trans isomerase
W9QW97	Peptidyl-prolyl cis-trans isomerase OS=Morus notabilis OX=981085 GN=L484_017475 PE=3 SV=1	L484_017475	1.275	0.0005325	chloroplast	28.07	39.5	12	11	62	K03768	PPIB, ppiB; peptidyl-prolyl cis-trans isomerase B (cyclophilin B) [EC:5.2.1.8]		GO:0000413 protein peptidyl-prolyl isomerization; GO:0006464 cellular protein modification process; GO:0006807 nitrogen compound metabolic process; GO:0008152 metabolic process; GO:0009987 cellular process; GO:0010275 NAD(P)H dehydrogenase complex assembly; GO:0016043 cellular component organization; GO:0018193 peptidyl-amino acid modification; GO:0018208 peptidyl-proline modification; GO:0019538…	GO:0005622 intracellular; GO:0005623 cell; GO:0005737 cytoplasm; GO:0009507 chloroplast; GO:0009532 plastid stroma; GO:0009533 chloroplast stromal thylakoid; GO:0009534 chloroplast thylakoid; GO:0009535 chloroplast thylakoid membrane; GO:0009536 plastid; GO:0009570 chloroplast stroma; GO:0009579 thylakoid; GO:0016020 membrane; GO:0031976 plastid thylakoid; GO:0031977 thylakoid lumen; GO:0031984 o…	GO:0003755 peptidyl-prolyl cis-trans isomerase activity; GO:0003824 catalytic activity; GO:0005488 binding; GO:0005515 protein binding; GO:0016853 isomerase activity; GO:0016859 cis-trans isomerase activity; GO:0019899 enzyme binding; GO:0019900 kinase binding; GO:0019901 protein kinase binding; GO:0043424 protein histidine kinase binding; GO:0140096 catalytic activity, acting on a protein;	PF00160	Cyclophilin type peptidyl-prolyl cis-trans isomerase/CLD	O	KOG0880	Peptidyl-prolyl cis-trans isomerase
W9R366	Eukaryotic translation initiation factor 3 subunit C OS=Morus notabilis OX=981085 GN=L484_017769 PE=3 SV=1	L484_017769	1.014	0.809275	cytoplasm	105.21	2.7	2	2	3	K03252	EIF3C; translation initiation factor 3 subunit C	map03013 RNA transport	GO:0006412 translation; GO:0006413 translational initiation; GO:0006518 peptide metabolic process; GO:0006807 nitrogen compound metabolic process; GO:0008152 metabolic process; GO:0009058 biosynthetic process; GO:0009059 macromolecule biosynthetic process; GO:0009987 cellular process; GO:0010467 gene expression; GO:0019538 protein metabolic process; GO:0034641 cellular nitrogen compound metabolic…	GO:0005622 intracellular; GO:0005623 cell; GO:0005634 nucleus; GO:0005737 cytoplasm; GO:0005829 cytosol; GO:0005852 eukaryotic translation initiation factor 3 complex; GO:0032991 protein-containing complex; GO:0043226 organelle; GO:0043227 membrane-bounded organelle; GO:0043229 intracellular organelle; GO:0043231 intracellular membrane-bounded organelle;	GO:0003676 nucleic acid binding; GO:0003723 RNA binding; GO:0003729 mRNA binding; GO:0005488 binding; GO:0005515 protein binding; GO:0031369 translation initiation factor binding; GO:0097159 organic cyclic compound binding; GO:1901363 heterocyclic compound binding;	PF01399	PCI domain	J	KOG1076	Translation initiation factor 3, subunit c (eIF-3c)
W9R946	Probable bifunctional methylthioribulose-1-phosphate dehydratase/enolase-phosphatase E1 OS=Morus notabilis OX=981085 GN=L484_011320 PE=3 SV=1	L484_011320	0.874	0.0662062	chloroplast	59.65	20.4	10	10	18	K16054	DEP1; methylthioribulose 1-phosphate dehydratase / enolase-phosphatase E1 [EC:4.2.1.109 3.1.3.77]	map00270 Cysteine and methionine metabolism; map01100 Metabolic pathways		GO:0005622 intracellular; GO:0005623 cell; GO:0005737 cytoplasm; GO:0005829 cytosol; GO:0009507 chloroplast; GO:0009532 plastid stroma; GO:0009536 plastid; GO:0009570 chloroplast stroma; GO:0043226 organelle; GO:0043227 membrane-bounded organelle; GO:0043229 intracellular organelle; GO:0043231 intracellular membrane-bounded organelle;		PF00596; PF00702	Class II Aldolase and Adducin N-terminal domain; haloacid dehalogenase-like hydrolase	E	KOG2631	Class II aldolase/adducin N-terminal domain protein
W9SBH2	Putative plastid-lipid-associated protein 4 OS=Morus notabilis OX=981085 GN=L484_024190 PE=4 SV=1	L484_024190	1.407	0.00193228	chloroplast	31.953	20.7	5	5	13					GO:0005622 intracellular; GO:0005623 cell; GO:0005737 cytoplasm; GO:0009507 chloroplast; GO:0009532 plastid stroma; GO:0009534 chloroplast thylakoid; GO:0009535 chloroplast thylakoid membrane; GO:0009536 plastid; GO:0009570 chloroplast stroma; GO:0009579 thylakoid; GO:0010287 plastoglobule; GO:0016020 membrane; GO:0031976 plastid thylakoid; GO:0031984 organelle subcompartment; GO:0034357 photosyn…
W9QH06	Heat shock protein 83 OS=Morus notabilis OX=981085 GN=L484_024226 PE=3 SV=1	L484_024226	1.655	0.00616712	cytoplasm	80.561	13.7	9	1	38	K04079	HSP90A, htpG; molecular chaperone HtpG	map04141 Protein processing in endoplasmic reticulum; map04626 Plant-pathogen interaction				PF02518	Histidine kinase-, DNA gyrase B-, and HSP90-like ATPase	O	KOG0019	Molecular chaperone (HSP90 family)
W9S7B2	T-complex protein 1 subunit eta OS=Morus notabilis OX=981085 GN=L484_018697 PE=3 SV=1	L484_018697	0.794	0.00878316	cytoplasm	68.878	5.8	4	4	4	K09499	CCT7; T-complex protein 1 subunit eta		GO:0000003 reproduction; GO:0006457 protein folding; GO:0006458 'de novo' protein folding; GO:0006810 transport; GO:0007338 single fertilization; GO:0007339 binding of sperm to zona pellucida; GO:0008037 cell recognition; GO:0009566 fertilization; GO:0009889 regulation of biosynthetic process; GO:0009891 positive regulation of biosynthetic process; GO:0009893 positive regulation of metabolic proc…	GO:0002199 zona pellucida receptor complex; GO:0005622 intracellular; GO:0005623 cell; GO:0005737 cytoplasm; GO:0005829 cytosol; GO:0005832 chaperonin-containing T-complex; GO:0005856 cytoskeleton; GO:0005874 microtubule; GO:0015630 microtubule cytoskeleton; GO:0032991 protein-containing complex; GO:0043226 organelle; GO:0043228 non-membrane-bounded organelle; GO:0043229 intracellular organelle; …	GO:0005488 binding; GO:0005515 protein binding; GO:0042802 identical protein binding; GO:0044183 protein folding chaperone; GO:0051082 unfolded protein binding;			O	KOG0361	Chaperonin complex component, TCP-1 eta subunit (CCT7)
W9RNM7	Polyphenol oxidase OS=Morus notabilis OX=981085 GN=L484_012124 PE=4 SV=1	L484_012124	1.126	0.0232535	chloroplast	67.744	33.6	14	14	95	K00422	E1.10.3.1; polyphenol oxidase [EC:1.10.3.1]	map00350 Tyrosine metabolism; map00950 Isoquinoline alkaloid biosynthesis; map01100 Metabolic pathways; map01110 Biosynthesis of secondary metabolites				PF00264; PF12142; PF12143	Common central domain of tyrosinase; Polyphenol oxidase middle domain; Protein of unknown function (DUF_B2219)
W9QUZ8	FAS1 domain-containing protein OS=Morus notabilis OX=981085 GN=L484_010536 PE=4 SV=1	L484_010536	1.02	0.498552	plasma membrane	25.657	16.9	3	3	27					GO:0005618 cell wall; GO:0005622 intracellular; GO:0005623 cell; GO:0005737 cytoplasm; GO:0005794 Golgi apparatus; GO:0005886 plasma membrane; GO:0005911 cell-cell junction; GO:0009505 plant-type cell wall; GO:0009506 plasmodesma; GO:0012505 endomembrane system; GO:0016020 membrane; GO:0030054 cell junction; GO:0030312 external encapsulating structure; GO:0031224 intrinsic component of membrane; …		PF02469	Fasciclin domain
W9QVL1	Putative plant SNARE 13 OS=Morus notabilis OX=981085 GN=L484_001642 PE=4 SV=1	L484_001642	1.302	0.0105421	nucleus	30.177	7.5	2	2	2	K08494	NSPN; novel plant SNARE		GO:0006605 protein targeting; GO:0006623 protein targeting to vacuole; GO:0006810 transport; GO:0006886 intracellular protein transport; GO:0006888 endoplasmic reticulum to Golgi vesicle-mediated transport; GO:0006891 intra-Golgi vesicle-mediated transport; GO:0006892 post-Golgi vesicle-mediated transport; GO:0006896 Golgi to vacuole transport; GO:0006906 vesicle fusion; GO:0006996 organelle orga…	GO:0005622 intracellular; GO:0005623 cell; GO:0005737 cytoplasm; GO:0005768 endosome; GO:0005770 late endosome; GO:0005783 endoplasmic reticulum; GO:0005789 endoplasmic reticulum membrane; GO:0005794 Golgi apparatus; GO:0005798 Golgi-associated vesicle; GO:0005886 plasma membrane; GO:0005911 cell-cell junction; GO:0009506 plasmodesma; GO:0010008 endosome membrane; GO:0012505 endomembrane system; …	GO:0000149 SNARE binding; GO:0005484 SNAP receptor activity; GO:0005488 binding; GO:0005515 protein binding;
W9SH54	Peroxisomal (S)-2-hydroxy-acid oxidase GLO1 OS=Morus notabilis OX=981085 GN=L484_021638 PE=3 SV=1	L484_021638	0.685	6.52075e-05	cytoplasm	36.947	47.3	13	6	79	K11517	HAO; (S)-2-hydroxy-acid oxidase [EC:1.1.3.15]	map00630 Glyoxylate and dicarboxylate metabolism; map01100 Metabolic pathways; map01110 Biosynthesis of secondary metabolites; map01200 Carbon metabolism; map04146 Peroxisome	GO:0006950 response to stress; GO:0006952 defense response; GO:0008152 metabolic process; GO:0009058 biosynthetic process; GO:0009605 response to external stimulus; GO:0009607 response to biotic stimulus; GO:0009617 response to bacterium; GO:0009719 response to endogenous stimulus; GO:0009725 response to hormone; GO:0009735 response to cytokinin; GO:0009987 cellular process; GO:0010033 response t…	GO:0005576 extracellular region; GO:0005622 intracellular; GO:0005623 cell; GO:0005634 nucleus; GO:0005737 cytoplasm; GO:0005777 peroxisome; GO:0005829 cytosol; GO:0005840 ribosome; GO:0005911 cell-cell junction; GO:0009506 plasmodesma; GO:0009507 chloroplast; GO:0009532 plastid stroma; GO:0009536 plastid; GO:0009570 chloroplast stroma; GO:0016020 membrane; GO:0022626 cytosolic ribosome; GO:00300…	GO:0003824 catalytic activity; GO:0003973 (S)-2-hydroxy-acid oxidase activity; GO:0008891 glycolate oxidase activity; GO:0016491 oxidoreductase activity; GO:0016614 oxidoreductase activity, acting on CH-OH group of donors; GO:0016899 oxidoreductase activity, acting on the CH-OH group of donors, oxygen as acceptor;	PF01070	FMN-dependent dehydrogenase	C	KOG0538	Glycolate oxidase
W9QZR2	Citrate synthase OS=Morus notabilis OX=981085 GN=L484_020926 PE=3 SV=1	L484_020926	0.943	0.362516	mitochondria	56.743	7.4	3	3	3	K01647	CS, gltA; citrate synthase [EC:2.3.3.1]	map00020 Citrate cycle (TCA cycle); map00630 Glyoxylate and dicarboxylate metabolism; map01100 Metabolic pathways; map01110 Biosynthesis of secondary metabolites; map01200 Carbon metabolism; map01210 2-Oxocarboxylic acid metabolism; map01230 Biosynthesis of amino acids	GO:0006082 organic acid metabolic process; GO:0006629 lipid metabolic process; GO:0006631 fatty acid metabolic process; GO:0006635 fatty acid beta-oxidation; GO:0008152 metabolic process; GO:0009056 catabolic process; GO:0009062 fatty acid catabolic process; GO:0009987 cellular process; GO:0016042 lipid catabolic process; GO:0016054 organic acid catabolic process; GO:0019395 fatty acid oxidation;…	GO:0005622 intracellular; GO:0005623 cell; GO:0005737 cytoplasm; GO:0005777 peroxisome; GO:0005911 cell-cell junction; GO:0009506 plasmodesma; GO:0009514 glyoxysome; GO:0030054 cell junction; GO:0042579 microbody; GO:0043226 organelle; GO:0043227 membrane-bounded organelle; GO:0043229 intracellular organelle; GO:0043231 intracellular membrane-bounded organelle; GO:0055044 symplast;	GO:0003824 catalytic activity; GO:0004108 citrate (Si)-synthase activity; GO:0016740 transferase activity; GO:0016746 transferase activity, transferring acyl groups; GO:0036440 citrate synthase activity; GO:0046912 transferase activity, transferring acyl groups, acyl groups converted into alkyl on transfer;	PF00285	Citrate synthase	C	KOG2617	Citrate synthase
W9R0K1	Soluble starch synthase 3 OS=Morus notabilis OX=981085 GN=L484_013521 PE=4 SV=1	L484_013521	1.474	0.0753184	cytoplasm	115.41	0.8	1	1	1	K00703	glgA; starch synthase [EC:2.4.1.21]	map00500 Starch and sucrose metabolism; map01100 Metabolic pathways; map01110 Biosynthesis of secondary metabolites	GO:0008152 metabolic process; GO:0009058 biosynthetic process; GO:0009059 macromolecule biosynthetic process; GO:0010021 amylopectin biosynthetic process; GO:0043170 macromolecule metabolic process; GO:0071704 organic substance metabolic process; GO:1901135 carbohydrate derivative metabolic process; GO:1901137 carbohydrate derivative biosynthetic process; GO:1901576 organic substance biosynthetic…		GO:0005488 binding; GO:0005515 protein binding; GO:0042802 identical protein binding;	PF08323	Starch synthase catalytic domain
W9QJ86	Transcription initiation factor TFIID subunit 4B OS=Morus notabilis OX=981085 GN=L484_022370 PE=4 SV=1	L484_022370	1.543	0.00743565	nucleus	105.09	1.7	1	1	2	K03129	TAF4; transcription initiation factor TFIID subunit 4	map03022 Basal transcription factors	GO:0006139 nucleobase-containing compound metabolic process; GO:0006351 transcription, DNA-templated; GO:0006352 DNA-templated transcription, initiation; GO:0006355 regulation of transcription, DNA-templated; GO:0006357 regulation of transcription by RNA polymerase II; GO:0006366 transcription by RNA polymerase II; GO:0006367 transcription initiation from RNA polymerase II promoter; GO:0006725 ce…	GO:0000428 DNA-directed RNA polymerase complex; GO:0001650 fibrillar center; GO:0005622 intracellular; GO:0005623 cell; GO:0005634 nucleus; GO:0005654 nucleoplasm; GO:0005667 transcription regulator complex; GO:0005669 transcription factor TFIID complex; GO:0005730 nucleolus; GO:0005911 cell-cell junction; GO:0009506 plasmodesma; GO:0016591 RNA polymerase II, holoenzyme; GO:0030054 cell junction;…	GO:0003676 nucleic acid binding; GO:0003677 DNA binding; GO:0003712 transcription coregulator activity; GO:0003713 transcription coactivator activity; GO:0005488 binding; GO:0005515 protein binding; GO:0008134 transcription factor binding; GO:0051059 NF-kappaB binding; GO:0097159 organic cyclic compound binding; GO:0140110 transcription regulator activity; GO:1901363 heterocyclic compound binding;	PF12174	RCD1-SRO-TAF4 (RST) plant domain	K	KOG2341	TATA box binding protein (TBP)-associated factor, RNA polymerase II
W9R5S5	CBS domain-containing protein CBSX3 OS=Morus notabilis OX=981085 GN=L484_022685 PE=4 SV=1	L484_022685	0.887	0.0904857	chloroplast	52.653	10.8	4	4	14				GO:0006950 response to stress; GO:0006970 response to osmotic stress; GO:0009628 response to abiotic stimulus; GO:0009651 response to salt stress; GO:0009987 cellular process; GO:0019725 cellular homeostasis; GO:0042592 homeostatic process; GO:0045454 cell redox homeostasis; GO:0050789 regulation of biological process; GO:0050794 regulation of cellular process; GO:0050896 response to stimulus; GO…	GO:0005622 intracellular; GO:0005623 cell; GO:0005737 cytoplasm; GO:0005739 mitochondrion; GO:0043226 organelle; GO:0043227 membrane-bounded organelle; GO:0043229 intracellular organelle; GO:0043231 intracellular membrane-bounded organelle;	GO:0005488 binding; GO:0043167 ion binding; GO:0043169 cation binding; GO:0046872 metal ion binding; GO:0046914 transition metal ion binding; GO:0050897 cobalt ion binding;	PF00571; PF03798	CBS domain; TLC domain	T	KOG4561	Uncharacterized conserved protein, contains TBC domain
W9RBN3	UDP-sulfoquinovose synthase OS=Morus notabilis OX=981085 GN=L484_019496 PE=4 SV=1	L484_019496	1.033	0.716383	chloroplast	53.725	5.6	2	2	2	K06118	SQD1, sqdB; UDP-sulfoquinovose synthase [EC:3.13.1.1]	map00520 Amino sugar and nucleotide sugar metabolism; map00561 Glycerolipid metabolism; map01100 Metabolic pathways	GO:0006629 lipid metabolic process; GO:0006643 membrane lipid metabolic process; GO:0006664 glycolipid metabolic process; GO:0006950 response to stress; GO:0007154 cell communication; GO:0008152 metabolic process; GO:0008610 lipid biosynthetic process; GO:0009058 biosynthetic process; GO:0009247 glycolipid biosynthetic process; GO:0009267 cellular response to starvation; GO:0009605 response to ex…	GO:0005622 intracellular; GO:0005623 cell; GO:0005737 cytoplasm; GO:0009507 chloroplast; GO:0009532 plastid stroma; GO:0009536 plastid; GO:0009570 chloroplast stroma; GO:0043226 organelle; GO:0043227 membrane-bounded organelle; GO:0043229 intracellular organelle; GO:0043231 intracellular membrane-bounded organelle;	GO:0003824 catalytic activity; GO:0005488 binding; GO:0005515 protein binding; GO:0008146 sulfotransferase activity; GO:0008270 zinc ion binding; GO:0016740 transferase activity; GO:0016782 transferase activity, transferring sulfur-containing groups; GO:0019899 enzyme binding; GO:0019904 protein domain specific binding; GO:0043167 ion binding; GO:0043169 cation binding; GO:0046872 metal ion bindi…			M	KOG1371	UDP-glucose 4-epimerase/UDP-sulfoquinovose synthase
W9RX38	Glycosyltransferase OS=Morus notabilis OX=981085 GN=L484_022601 PE=3 SV=1	L484_022601	0.71	0.00298772	chloroplast	54.399	8.2	4	4	5	K13496	UGT73C; UDP-glucosyltransferase 73C [EC:2.4.1.-]	map00908 Zeatin biosynthesis; map01110 Biosynthesis of secondary metabolites	GO:0006629 lipid metabolic process; GO:0008152 metabolic process; GO:0008202 steroid metabolic process; GO:0009058 biosynthetic process; GO:0009314 response to radiation; GO:0009411 response to UV; GO:0009416 response to light stimulus; GO:0009605 response to external stimulus; GO:0009607 response to biotic stimulus; GO:0009628 response to abiotic stimulus; GO:0009636 response to toxic substance;…	GO:0005622 intracellular; GO:0005623 cell; GO:0043226 organelle; GO:0043227 membrane-bounded organelle; GO:0043229 intracellular organelle; GO:0043231 intracellular membrane-bounded organelle;	GO:0003824 catalytic activity; GO:0008194 UDP-glycosyltransferase activity; GO:0016740 transferase activity; GO:0016757 transferase activity, transferring glycosyl groups; GO:0016758 transferase activity, transferring hexosyl groups; GO:0035251 UDP-glucosyltransferase activity; GO:0046527 glucosyltransferase activity; GO:0050403 trans-zeatin O-beta-D-glucosyltransferase activity; GO:0050502 cis-z…			CG	KOG1192	UDP-glucuronosyl and UDP-glucosyl transferase
W9RWC1	WPP domain-associated protein(predicted) OS=Morus notabilis OX=981085 GN=L484_026005 PE=4 SV=1	L484_026005	0.521	0.00282183	nucleus	104.49	1	1	1	1					GO:0005622 intracellular; GO:0005623 cell; GO:0005737 cytoplasm; GO:0005739 mitochondrion; GO:0043226 organelle; GO:0043227 membrane-bounded organelle; GO:0043229 intracellular organelle; GO:0043231 intracellular membrane-bounded organelle;
W9QZE3	Eukaryotic initiation factor 4A-8 OS=Morus notabilis OX=981085 GN=L484_013471 PE=3 SV=1	L484_013471	0.346	0.00168824	cytoplasm	48.039	25.8	11	1	38	K03257	EIF4A; translation initiation factor 4A	map03013 RNA transport	GO:0006139 nucleobase-containing compound metabolic process; GO:0006412 translation; GO:0006413 translational initiation; GO:0006518 peptide metabolic process; GO:0006725 cellular aromatic compound metabolic process; GO:0006807 nitrogen compound metabolic process; GO:0008152 metabolic process; GO:0009058 biosynthetic process; GO:0009059 macromolecule biosynthetic process; GO:0009987 cellular proc…	GO:0005618 cell wall; GO:0005622 intracellular; GO:0005623 cell; GO:0005634 nucleus; GO:0005730 nucleolus; GO:0005737 cytoplasm; GO:0005773 vacuole; GO:0005774 vacuolar membrane; GO:0005829 cytosol; GO:0005886 plasma membrane; GO:0005911 cell-cell junction; GO:0009505 plant-type cell wall; GO:0009506 plasmodesma; GO:0016020 membrane; GO:0030054 cell junction; GO:0030312 external encapsulating str…	GO:0003676 nucleic acid binding; GO:0003723 RNA binding; GO:0003724 RNA helicase activity; GO:0003729 mRNA binding; GO:0003824 catalytic activity; GO:0004386 helicase activity; GO:0005488 binding; GO:0008186 RNA-dependent ATPase activity; GO:0016462 pyrophosphatase activity; GO:0016787 hydrolase activity; GO:0016817 hydrolase activity, acting on acid anhydrides; GO:0016818 hydrolase activity, act…	PF00270	DEAD/DEAH box helicase	A	KOG0327	Translation initiation factor 4F, helicase subunit (eIF-4A) and related helicases
W9RWX0	TPM_phosphatase domain-containing protein(predicted) OS=Morus notabilis OX=981085 GN=L484_024338 PE=4 SV=1	L484_024338	0.351	0.00102627	chloroplast	10.585	34	2	2	4					GO:0005622 intracellular; GO:0005623 cell; GO:0005737 cytoplasm; GO:0009507 chloroplast; GO:0009536 plastid; GO:0009579 thylakoid; GO:0031977 thylakoid lumen; GO:0043226 organelle; GO:0043227 membrane-bounded organelle; GO:0043229 intracellular organelle; GO:0043231 intracellular membrane-bounded organelle;
W9S9F1	NADH-ubiquinone reductase complex 1 MLRQ subunit(predicted) OS=Morus notabilis OX=981085 GN=L484_004741 PE=4 SV=1	L484_004741	1.287	0.00660077	cytoplasm	10.407	23.7	2	2	9
W9QHB9	Aminopeptidase N OS=Morus notabilis OX=981085 GN=L484_024255 PE=4 SV=1	L484_024255	0.737	0.0247336	chloroplast	107.25	15.3	14	14	24	K01256	pepN; aminopeptidase N [EC:3.4.11.2]	map00480 Glutathione metabolism; map01100 Metabolic pathways	GO:0006508 proteolysis; GO:0006518 peptide metabolic process; GO:0006807 nitrogen compound metabolic process; GO:0008152 metabolic process; GO:0009056 catabolic process; GO:0009987 cellular process; GO:0019538 protein metabolic process; GO:0034641 cellular nitrogen compound metabolic process; GO:0043170 macromolecule metabolic process; GO:0043171 peptide catabolic process; GO:0043603 cellular ami…	GO:0005622 intracellular; GO:0005623 cell; GO:0005737 cytoplasm; GO:0005886 plasma membrane; GO:0016020 membrane; GO:0071944 cell periphery;	GO:0003824 catalytic activity; GO:0004177 aminopeptidase activity; GO:0005488 binding; GO:0005515 protein binding; GO:0008233 peptidase activity; GO:0008235 metalloexopeptidase activity; GO:0008237 metallopeptidase activity; GO:0008238 exopeptidase activity; GO:0008270 zinc ion binding; GO:0016787 hydrolase activity; GO:0033218 amide binding; GO:0042277 peptide binding; GO:0042802 identical prote…	PF01433; PF11940	Peptidase family M1; Domain of unknown function (DUF3458)	EO	KOG1046	Puromycin-sensitive aminopeptidase and related aminopeptidases
W9QH07	NmrA domain-containing protein OS=Morus notabilis OX=981085 GN=L484_018565 PE=4 SV=1	L484_018565	1.419	0.00334844	cytoplasm	33.845	23.9	7	1	30	K23050	PCBER1; phenylcoumaran benzylic ether reductase [EC:1.3.1.-]
W9T2L8	Mitochondrial pyruvate carrier OS=Morus notabilis OX=981085 GN=L484_000871 PE=3 SV=1	L484_000871	1.315	0.00621406	chloroplast	18.009	11	2	2	3	K22138	MPC1; mitochondrial pyruvate carrier 1							C	KOG1590	Uncharacterized conserved protein
W9RXT2	Uncharacterized protein OS=Morus notabilis OX=981085 GN=L484_024208 PE=4 SV=1	L484_024208	2.132	0.00158408	nucleus	9.047	12.8	1	1	1
W9QT90	RNA-binding protein Nova-1 OS=Morus notabilis OX=981085 GN=L484_007994 PE=4 SV=1	L484_007994	0.552	0.00138164	nucleus	37.278	9.5	3	3	3	K14944	NOVA; RNA-binding protein Nova		GO:0006139 nucleobase-containing compound metabolic process; GO:0006396 RNA processing; GO:0006725 cellular aromatic compound metabolic process; GO:0006807 nitrogen compound metabolic process; GO:0008152 metabolic process; GO:0008380 RNA splicing; GO:0009719 response to endogenous stimulus; GO:0009725 response to hormone; GO:0009735 response to cytokinin; GO:0009987 cellular process; GO:0010033 r…		GO:0003676 nucleic acid binding; GO:0003723 RNA binding; GO:0003729 mRNA binding; GO:0005488 binding; GO:0097159 organic cyclic compound binding; GO:1901363 heterocyclic compound binding;	PF00013	KH domain	A	KOG2191	RNA-binding protein NOVA1/PASILLA and related KH domain proteins
W9RIV6	Splicing factor 3A subunit 2 OS=Morus notabilis OX=981085 GN=L484_022583 PE=4 SV=1	L484_022583	1.059	0.417854	nucleus	38.617	19.1	5	5	9	K12826	SF3A2, SAP62; splicing factor 3A subunit 2	map03040 Spliceosome	GO:0000245 spliceosomal complex assembly; GO:0000375 RNA splicing, via transesterification reactions; GO:0000377 RNA splicing, via transesterification reactions with bulged adenosine as nucleophile; GO:0000398 mRNA splicing, via spliceosome; GO:0006139 nucleobase-containing compound metabolic process; GO:0006396 RNA processing; GO:0006397 mRNA processing; GO:0006725 cellular aromatic compound met…	GO:0005622 intracellular; GO:0005623 cell; GO:0005634 nucleus; GO:0005654 nucleoplasm; GO:0005681 spliceosomal complex; GO:0005684 U2-type spliceosomal complex; GO:0005686 U2 snRNP; GO:0016604 nuclear body; GO:0016607 nuclear speck; GO:0030532 small nuclear ribonucleoprotein complex; GO:0031974 membrane-enclosed lumen; GO:0031981 nuclear lumen; GO:0032991 protein-containing complex; GO:0043226 or…	GO:0003676 nucleic acid binding; GO:0003723 RNA binding; GO:0005488 binding; GO:0097159 organic cyclic compound binding; GO:1901363 heterocyclic compound binding;	PF12874	Zinc-finger of C2H2 type	A	KOG0227	Splicing factor 3a, subunit 2
W9S0W0	DEAD-box ATP-dependent RNA helicase 8 OS=Morus notabilis OX=981085 GN=L484_017319 PE=3 SV=1	L484_017319	0.579	0.00181611	cytoplasm	49.651	5.5	2	2	3	K12614	DDX6, RCK, DHH1; ATP-dependent RNA helicase DDX6/DHH1 [EC:3.6.4.13]	map03018 RNA degradation	GO:0006139 nucleobase-containing compound metabolic process; GO:0006417 regulation of translation; GO:0006725 cellular aromatic compound metabolic process; GO:0006807 nitrogen compound metabolic process; GO:0006996 organelle organization; GO:0008152 metabolic process; GO:0009889 regulation of biosynthetic process; GO:0009987 cellular process; GO:0010468 regulation of gene expression; GO:0010501 R…	GO:0000932 P-body; GO:0005622 intracellular; GO:0005623 cell; GO:0005634 nucleus; GO:0005730 nucleolus; GO:0005737 cytoplasm; GO:0005829 cytosol; GO:0010494 cytoplasmic stress granule; GO:0031974 membrane-enclosed lumen; GO:0031981 nuclear lumen; GO:0032991 protein-containing complex; GO:0035770 ribonucleoprotein granule; GO:0036464 cytoplasmic ribonucleoprotein granule; GO:0043226 organelle; GO:…	GO:0003676 nucleic acid binding; GO:0003723 RNA binding; GO:0003724 RNA helicase activity; GO:0003729 mRNA binding; GO:0003824 catalytic activity; GO:0004386 helicase activity; GO:0005488 binding; GO:0008186 RNA-dependent ATPase activity; GO:0016462 pyrophosphatase activity; GO:0016787 hydrolase activity; GO:0016817 hydrolase activity, acting on acid anhydrides; GO:0016818 hydrolase activity, act…	PF00270	DEAD/DEAH box helicase	A	KOG0326	ATP-dependent RNA helicase
W9SAF6	Alanine--tRNA ligase OS=Morus notabilis OX=981085 GN=L484_014972 PE=3 SV=1	L484_014972	0.959	0.431319	chloroplast	99.218	4.4	4	4	6	K01872	AARS, alaS; alanyl-tRNA synthetase [EC:6.1.1.7]	map00970 Aminoacyl-tRNA biosynthesis	GO:0006082 organic acid metabolic process; GO:0006139 nucleobase-containing compound metabolic process; GO:0006396 RNA processing; GO:0006399 tRNA metabolic process; GO:0006400 tRNA modification; GO:0006412 translation; GO:0006418 tRNA aminoacylation for protein translation; GO:0006419 alanyl-tRNA aminoacylation; GO:0006518 peptide metabolic process; GO:0006520 cellular amino acid metabolic proce…	GO:0005622 intracellular; GO:0005623 cell; GO:0005737 cytoplasm; GO:0005739 mitochondrion; GO:0005829 cytosol; GO:0009507 chloroplast; GO:0009536 plastid; GO:0043226 organelle; GO:0043227 membrane-bounded organelle; GO:0043229 intracellular organelle; GO:0043231 intracellular membrane-bounded organelle;	GO:0000049 tRNA binding; GO:0003676 nucleic acid binding; GO:0003723 RNA binding; GO:0003824 catalytic activity; GO:0004812 aminoacyl-tRNA ligase activity; GO:0004813 alanine-tRNA ligase activity; GO:0005488 binding; GO:0016597 amino acid binding; GO:0016874 ligase activity; GO:0016875 ligase activity, forming carbon-oxygen bonds; GO:0031406 carboxylic acid binding; GO:0036094 small molecule bind…	PF07973	Threonyl and Alanyl tRNA synthetase second additional domain	J	KOG0188	Alanyl-tRNA synthetase
W9QH91	Monodehydroascorbate reductase OS=Morus notabilis OX=981085 GN=L484_024220 PE=4 SV=1	L484_024220	0.936	0.348908	chloroplast	53.245	16.3	6	6	17	K08232	E1.6.5.4; monodehydroascorbate reductase (NADH) [EC:1.6.5.4]	map00053 Ascorbate and aldarate metabolism; map01100 Metabolic pathways	GO:0006950 response to stress; GO:0009266 response to temperature stimulus; GO:0009409 response to cold; GO:0009628 response to abiotic stimulus; GO:0010035 response to inorganic substance; GO:0010038 response to metal ion; GO:0042221 response to chemical; GO:0046686 response to cadmium ion; GO:0050896 response to stimulus;	GO:0005622 intracellular; GO:0005623 cell; GO:0005737 cytoplasm; GO:0005739 mitochondrion; GO:0009507 chloroplast; GO:0009526 plastid envelope; GO:0009532 plastid stroma; GO:0009536 plastid; GO:0009570 chloroplast stroma; GO:0010319 stromule; GO:0031967 organelle envelope; GO:0031975 envelope; GO:0043226 organelle; GO:0043227 membrane-bounded organelle; GO:0043229 intracellular organelle; GO:0043…	GO:0000166 nucleotide binding; GO:0005488 binding; GO:0005524 ATP binding; GO:0008144 drug binding; GO:0017076 purine nucleotide binding; GO:0030554 adenyl nucleotide binding; GO:0032553 ribonucleotide binding; GO:0032555 purine ribonucleotide binding; GO:0032559 adenyl ribonucleotide binding; GO:0035639 purine ribonucleoside triphosphate binding; GO:0036094 small molecule binding; GO:0043167 ion…	PF07992	Pyridine nucleotide-disulphide oxidoreductase	S	KOG1336	Monodehydroascorbate/ferredoxin reductase
W9RQF9	DEAD-box ATP-dependent RNA helicase 56 OS=Morus notabilis OX=981085 GN=L484_011633 PE=4 SV=1	L484_011633	0.831	0.0296549	cytoplasm	58.687	11.2	5	5	10	K12812	DDX39B, UAP56, SUB2; ATP-dependent RNA helicase UAP56/SUB2 [EC:3.6.4.13]	map03013 RNA transport; map03015 mRNA surveillance pathway; map03040 Spliceosome	GO:0000003 reproduction; GO:0000375 RNA splicing, via transesterification reactions; GO:0000377 RNA splicing, via transesterification reactions with bulged adenosine as nucleophile; GO:0000398 mRNA splicing, via spliceosome; GO:0003006 developmental process involved in reproduction; GO:0006139 nucleobase-containing compound metabolic process; GO:0006396 RNA processing; GO:0006397 mRNA processing;…	GO:0005622 intracellular; GO:0005623 cell; GO:0005634 nucleus; GO:0005681 spliceosomal complex; GO:0005730 nucleolus; GO:0005737 cytoplasm; GO:0005911 cell-cell junction; GO:0009506 plasmodesma; GO:0030054 cell junction; GO:0031974 membrane-enclosed lumen; GO:0031981 nuclear lumen; GO:0032991 protein-containing complex; GO:0043226 organelle; GO:0043227 membrane-bounded organelle; GO:0043228 non-m…	GO:0003676 nucleic acid binding; GO:0003677 DNA binding; GO:0003690 double-stranded DNA binding; GO:0003697 single-stranded DNA binding; GO:0003723 RNA binding; GO:0003724 RNA helicase activity; GO:0003725 double-stranded RNA binding; GO:0003824 catalytic activity; GO:0004386 helicase activity; GO:0005488 binding; GO:0008186 RNA-dependent ATPase activity; GO:0016462 pyrophosphatase activity; GO:0…	PF00270	DEAD/DEAH box helicase	A	KOG0329	ATP-dependent RNA helicase
W9RLR7	HIT domain-containing protein OS=Morus notabilis OX=981085 GN=L484_015829 PE=4 SV=1	L484_015829	1.394	0.00377858	chloroplast	22.539	9.7	2	2	3				GO:0006139 nucleobase-containing compound metabolic process; GO:0006163 purine nucleotide metabolic process; GO:0006725 cellular aromatic compound metabolic process; GO:0006753 nucleoside phosphate metabolic process; GO:0006790 sulfur compound metabolic process; GO:0006793 phosphorus metabolic process; GO:0006796 phosphate-containing compound metabolic process; GO:0006807 nitrogen compound metabo…	GO:0005622 intracellular; GO:0005623 cell; GO:0005737 cytoplasm; GO:0005777 peroxisome; GO:0042579 microbody; GO:0043226 organelle; GO:0043227 membrane-bounded organelle; GO:0043229 intracellular organelle; GO:0043231 intracellular membrane-bounded organelle;	GO:0003824 catalytic activity; GO:0016787 hydrolase activity; GO:0016817 hydrolase activity, acting on acid anhydrides; GO:0016819 hydrolase activity, acting on acid anhydrides, in sulfonyl-containing anhydrides; GO:0047627 adenylylsulfatase activity;	PF01230	HIT domain	T	KOG3275	Zinc-binding protein of the histidine triad (HIT) family
W9QMX5	U1 small nuclear ribonucleoprotein C OS=Morus notabilis OX=981085 GN=L484_019646 PE=3 SV=1	L484_019646	1.18	0.0900227	chloroplast	27.266	7.2	1	1	4	K11095	SNRPC; U1 small nuclear ribonucleoprotein C	map03040 Spliceosome	GO:0000245 spliceosomal complex assembly; GO:0000375 RNA splicing, via transesterification reactions; GO:0000377 RNA splicing, via transesterification reactions with bulged adenosine as nucleophile; GO:0000395 mRNA 5'-splice site recognition; GO:0000398 mRNA splicing, via spliceosome; GO:0006139 nucleobase-containing compound metabolic process; GO:0006376 mRNA splice site selection; GO:0006396 RN…	GO:0000243 commitment complex; GO:0005622 intracellular; GO:0005623 cell; GO:0005634 nucleus; GO:0005681 spliceosomal complex; GO:0005684 U2-type spliceosomal complex; GO:0005685 U1 snRNP; GO:0030532 small nuclear ribonucleoprotein complex; GO:0032991 protein-containing complex; GO:0043226 organelle; GO:0043227 membrane-bounded organelle; GO:0043229 intracellular organelle; GO:0043231 intracellul…	GO:0003676 nucleic acid binding; GO:0003723 RNA binding; GO:0005488 binding; GO:0030627 pre-mRNA 5'-splice site binding; GO:0036002 pre-mRNA binding; GO:0097159 organic cyclic compound binding; GO:1901363 heterocyclic compound binding;	PF06220	U1 zinc finger	A	KOG3454	U1 snRNP-specific protein C
W9QYJ7	V-type proton ATPase subunit H OS=Morus notabilis OX=981085 GN=L484_019660 PE=3 SV=1	L484_019660	0.784	0.337879	cytoplasm	51.449	2.9	1	1	2	K02144	ATPeV1H; V-type H+-transporting ATPase subunit H	map00190 Oxidative phosphorylation; map01100 Metabolic pathways; map04145 Phagosome	GO:0006810 transport; GO:0006811 ion transport; GO:0006812 cation transport; GO:0006873 cellular ion homeostasis; GO:0006885 regulation of pH; GO:0007035 vacuolar acidification; GO:0009987 cellular process; GO:0015672 monovalent inorganic cation transport; GO:0019725 cellular homeostasis; GO:0030003 cellular cation homeostasis; GO:0030004 cellular monovalent inorganic cation homeostasis; GO:00306…	GO:0000221 vacuolar proton-transporting V-type ATPase, V1 domain; GO:0000325 plant-type vacuole; GO:0005622 intracellular; GO:0005623 cell; GO:0005737 cytoplasm; GO:0005773 vacuole; GO:0005774 vacuolar membrane; GO:0005794 Golgi apparatus; GO:0005886 plasma membrane; GO:0009507 chloroplast; GO:0009536 plastid; GO:0012505 endomembrane system; GO:0016020 membrane; GO:0016469 proton-transporting two…	GO:0003824 catalytic activity; GO:0005215 transporter activity; GO:0008324 cation transmembrane transporter activity; GO:0015075 ion transmembrane transporter activity; GO:0015077 monovalent inorganic cation transmembrane transporter activity; GO:0015078 proton transmembrane transporter activity; GO:0015318 inorganic molecular entity transmembrane transporter activity; GO:0015399 primary active t…			C	KOG2759	Vacuolar H+-ATPase V1 sector, subunit H
W9QZI9	SKP1-like protein 1B OS=Morus notabilis OX=981085 GN=L484_016022 PE=3 SV=1	L484_016022	0.865	0.26219	nucleus	17.716	17.8	4	1	9	K03094	SKP1, CBF3D; S-phase kinase-associated protein 1	map04120 Ubiquitin mediated proteolysis; map04141 Protein processing in endoplasmic reticulum	GO:0000003 reproduction; GO:0000018 regulation of DNA recombination; GO:0000226 microtubule cytoskeleton organization; GO:0003006 developmental process involved in reproduction; GO:0006508 proteolysis; GO:0006511 ubiquitin-dependent protein catabolic process; GO:0006807 nitrogen compound metabolic process; GO:0006996 organelle organization; GO:0007010 cytoskeleton organization; GO:0007017 microtu…	GO:0005622 intracellular; GO:0005623 cell; GO:0005634 nucleus; GO:0005737 cytoplasm; GO:0005819 spindle; GO:0005829 cytosol; GO:0005856 cytoskeleton; GO:0005886 plasma membrane; GO:0009524 phragmoplast; GO:0015630 microtubule cytoskeleton; GO:0016020 membrane; GO:0043226 organelle; GO:0043227 membrane-bounded organelle; GO:0043228 non-membrane-bounded organelle; GO:0043229 intracellular organelle…		PF03931; PF01466	Skp1 family, tetramerisation domain; Skp1 family, dimerisation domain	O	KOG1724	SCF ubiquitin ligase, Skp1 component
W9RZS4	PREDICTED: LOC110609628 isoform(predicted) OS=Morus notabilis OX=981085 GN=L484_010655 PE=4 SV=1	L484_010655	1.858	0.173501	nucleus	23.753	4.2	1	1	1
W9QQK4	Proteasome subunit alpha type OS=Morus notabilis OX=981085 GN=L484_013680 PE=3 SV=1	L484_013680	0.793	0.00665311	cytoplasm	27.246	30.5	6	6	8	K02727	PSMA3; 20S proteasome subunit alpha 7 [EC:3.4.25.1]	map03050 Proteasome	GO:0006950 response to stress; GO:0009266 response to temperature stimulus; GO:0009409 response to cold; GO:0009628 response to abiotic stimulus; GO:0010035 response to inorganic substance; GO:0010038 response to metal ion; GO:0042221 response to chemical; GO:0046686 response to cadmium ion; GO:0050896 response to stimulus;	GO:0000502 proteasome complex; GO:0005576 extracellular region; GO:0005622 intracellular; GO:0005623 cell; GO:0005634 nucleus; GO:0005737 cytoplasm; GO:0005773 vacuole; GO:0005774 vacuolar membrane; GO:0005829 cytosol; GO:0005839 proteasome core complex; GO:0016020 membrane; GO:0019773 proteasome core complex, alpha-subunit complex; GO:0031090 organelle membrane; GO:0032991 protein-containing com…		PF10584; PF00227	Proteasome subunit A N-terminal signature; Proteasome subunit	O	KOG0184	20S proteasome, regulatory subunit alpha type PSMA3/PRE10
W9S4T9	Ran-specific GTPase-activating protein 2 OS=Morus notabilis OX=981085 GN=L484_019435 PE=4 SV=1	L484_019435	1.152	0.0646784	nucleus	50.247	13.2	6	6	15	K15304	RANBP3; Ran-binding protein 3		GO:0000054 ribosomal subunit export from nucleus; GO:0000056 ribosomal small subunit export from nucleus; GO:0000082 G1/S transition of mitotic cell cycle; GO:0000226 microtubule cytoskeleton organization; GO:0000278 mitotic cell cycle; GO:0006355 regulation of transcription, DNA-templated; GO:0006403 RNA localization; GO:0006405 RNA export from nucleus; GO:0006508 proteolysis; GO:0006511 ubiquit…	GO:0005622 intracellular; GO:0005623 cell; GO:0005634 nucleus; GO:0005737 cytoplasm; GO:0005829 cytosol; GO:0043226 organelle; GO:0043227 membrane-bounded organelle; GO:0043229 intracellular organelle; GO:0043231 intracellular membrane-bounded organelle;	GO:0005488 binding; GO:0005515 protein binding; GO:0008536 Ran GTPase binding; GO:0017016 Ras GTPase binding; GO:0019899 enzyme binding; GO:0031267 small GTPase binding; GO:0051020 GTPase binding;	PF08911	NUP50 (Nucleoporin 50 kDa)	U	KOG0864	Ran-binding protein RANBP1 and related RanBD domain proteins
W9RYS6	30S ribosomal protein 1 OS=Morus notabilis OX=981085 GN=L484_003247 PE=3 SV=1	L484_003247	1.148	0.123624	chloroplast	37.282	24	6	6	11
W9QMG5	ATP synthase subunit O OS=Morus notabilis OX=981085 GN=L484_012522 PE=3 SV=1	L484_012522	0.683	0.0276824	chloroplast	31.496	4.9	2	2	5	K02137	ATPeF0O, ATP5O, ATP5; F-type H+-transporting ATPase subunit O	map00190 Oxidative phosphorylation; map01100 Metabolic pathways		GO:0005622 intracellular; GO:0005623 cell; GO:0005737 cytoplasm; GO:0005739 mitochondrion; GO:0005740 mitochondrial envelope; GO:0005743 mitochondrial inner membrane; GO:0005753 mitochondrial proton-transporting ATP synthase complex; GO:0005886 plasma membrane; GO:0009507 chloroplast; GO:0009536 plastid; GO:0016020 membrane; GO:0016469 proton-transporting two-sector ATPase complex; GO:0019866 org…	GO:0005488 binding; GO:0008270 zinc ion binding; GO:0043167 ion binding; GO:0043169 cation binding; GO:0046872 metal ion binding; GO:0046914 transition metal ion binding; GO:0050897 cobalt ion binding;			C	KOG1662	Mitochondrial F1F0-ATP synthase, subunit OSCP/ATP5
W9S455	GDSL esterase/lipase OS=Morus notabilis OX=981085 GN=L484_001832 PE=3 SV=1	L484_001832	1.421	0.00588366	nucleus	47.088	15.2	6	6	19					GO:0005618 cell wall; GO:0005623 cell; GO:0005911 cell-cell junction; GO:0009505 plant-type cell wall; GO:0009506 plasmodesma; GO:0030054 cell junction; GO:0030312 external encapsulating structure; GO:0055044 symplast; GO:0071944 cell periphery;
W9RDZ3	Glycosyltransferase OS=Morus notabilis OX=981085 GN=L484_024937 PE=3 SV=1	L484_024937	0.853	0.023708	chloroplast	53.019	12.1	5	5	8	K08237	E2.4.1.218; hydroquinone glucosyltransferase [EC:2.4.1.218]		GO:0006725 cellular aromatic compound metabolic process; GO:0006805 xenobiotic metabolic process; GO:0006950 response to stress; GO:0006970 response to osmotic stress; GO:0008152 metabolic process; GO:0009056 catabolic process; GO:0009058 biosynthetic process; GO:0009410 response to xenobiotic stimulus; GO:0009628 response to abiotic stimulus; GO:0009636 response to toxic substance; GO:0009651 re…	GO:0005622 intracellular; GO:0005623 cell; GO:0005737 cytoplasm; GO:0005783 endoplasmic reticulum; GO:0012505 endomembrane system; GO:0043226 organelle; GO:0043227 membrane-bounded organelle; GO:0043229 intracellular organelle; GO:0043231 intracellular membrane-bounded organelle;	GO:0003824 catalytic activity; GO:0008194 UDP-glycosyltransferase activity; GO:0016740 transferase activity; GO:0016757 transferase activity, transferring glycosyl groups; GO:0016758 transferase activity, transferring hexosyl groups; GO:0035251 UDP-glucosyltransferase activity; GO:0046527 glucosyltransferase activity; GO:0080043 quercetin 3-O-glucosyltransferase activity; GO:0080044 quercetin 7-O…			CG	KOG1192	UDP-glucuronosyl and UDP-glucosyl transferase
W9RS09	Magnesium-protoporphyrin O-methyltransferase OS=Morus notabilis OX=981085 GN=L484_003965 PE=4 SV=1	L484_003965	0.978	0.560827	chloroplast	34.186	5.7	2	2	2	K03428	bchM, chlM; magnesium-protoporphyrin O-methyltransferase [EC:2.1.1.11]	map00860 Porphyrin and chlorophyll metabolism; map01100 Metabolic pathways; map01110 Biosynthesis of secondary metabolites	GO:0006725 cellular aromatic compound metabolic process; GO:0006778 porphyrin-containing compound metabolic process; GO:0006779 porphyrin-containing compound biosynthetic process; GO:0006807 nitrogen compound metabolic process; GO:0008152 metabolic process; GO:0009058 biosynthetic process; GO:0009987 cellular process; GO:0015994 chlorophyll metabolic process; GO:0015995 chlorophyll biosynthetic p…	GO:0005622 intracellular; GO:0005623 cell; GO:0005737 cytoplasm; GO:0009507 chloroplast; GO:0009526 plastid envelope; GO:0009534 chloroplast thylakoid; GO:0009536 plastid; GO:0009579 thylakoid; GO:0009941 chloroplast envelope; GO:0031967 organelle envelope; GO:0031975 envelope; GO:0031976 plastid thylakoid; GO:0031984 organelle subcompartment; GO:0043226 organelle; GO:0043227 membrane-bounded org…	GO:0003824 catalytic activity; GO:0008168 methyltransferase activity; GO:0008171 O-methyltransferase activity; GO:0008757 S-adenosylmethionine-dependent methyltransferase activity; GO:0016740 transferase activity; GO:0016741 transferase activity, transferring one-carbon groups; GO:0046406 magnesium protoporphyrin IX methyltransferase activity;			H	KOG1270	Methyltransferases
W9R4V1	20 kDa chaperonin OS=Morus notabilis OX=981085 GN=L484_004086 PE=3 SV=1	L484_004086	1.165	0.0287851	chloroplast	26.746	46.7	12	12	75	K04078	groES, HSPE1; chaperonin GroES		GO:0006457 protein folding; GO:0006458 'de novo' protein folding; GO:0006950 response to stress; GO:0006986 response to unfolded protein; GO:0009266 response to temperature stimulus; GO:0009409 response to cold; GO:0009628 response to abiotic stimulus; GO:0009787 regulation of abscisic acid-activated signaling pathway; GO:0009788 negative regulation of abscisic acid-activated signaling pathway; G…	GO:0005576 extracellular region; GO:0005622 intracellular; GO:0005623 cell; GO:0005737 cytoplasm; GO:0005739 mitochondrion; GO:0005759 mitochondrial matrix; GO:0009507 chloroplast; GO:0009526 plastid envelope; GO:0009532 plastid stroma; GO:0009534 chloroplast thylakoid; GO:0009535 chloroplast thylakoid membrane; GO:0009536 plastid; GO:0009570 chloroplast stroma; GO:0009579 thylakoid; GO:0009941 c…	GO:0005488 binding; GO:0005507 copper ion binding; GO:0005515 protein binding; GO:0043167 ion binding; GO:0043169 cation binding; GO:0046872 metal ion binding; GO:0046914 transition metal ion binding; GO:0051082 unfolded protein binding; GO:0051087 chaperone binding;	PF00166	Chaperonin 10 Kd subunit	O	KOG1641	Mitochondrial chaperonin
W9R8N5	Glyceraldehyde-3-phosphate dehydrogenase OS=Morus notabilis OX=981085 GN=L484_007581 PE=3 SV=1	L484_007581	0.763	0.0070606	chloroplast	42.969	56.4	21	14	221	K05298	GAPA; glyceraldehyde-3-phosphate dehydrogenase (NADP+) (phosphorylating) [EC:1.2.1.13]	map00710 Carbon fixation in photosynthetic organisms; map01100 Metabolic pathways; map01200 Carbon metabolism	GO:0005975 carbohydrate metabolic process; GO:0006950 response to stress; GO:0008152 metabolic process; GO:0009058 biosynthetic process; GO:0009266 response to temperature stimulus; GO:0009314 response to radiation; GO:0009409 response to cold; GO:0009416 response to light stimulus; GO:0009628 response to abiotic stimulus; GO:0009743 response to carbohydrate; GO:0009744 response to sucrose; GO:00…	GO:0005576 extracellular region; GO:0005622 intracellular; GO:0005623 cell; GO:0005737 cytoplasm; GO:0009507 chloroplast; GO:0009526 plastid envelope; GO:0009532 plastid stroma; GO:0009534 chloroplast thylakoid; GO:0009535 chloroplast thylakoid membrane; GO:0009536 plastid; GO:0009570 chloroplast stroma; GO:0009579 thylakoid; GO:0009941 chloroplast envelope; GO:0010319 stromule; GO:0016020 membra…	GO:0000166 nucleotide binding; GO:0003824 catalytic activity; GO:0004365 glyceraldehyde-3-phosphate dehydrogenase (NAD+) (phosphorylating) activity; GO:0005488 binding; GO:0005515 protein binding; GO:0016491 oxidoreductase activity; GO:0016620 oxidoreductase activity, acting on the aldehyde or oxo group of donors, NAD or NADP as acceptor; GO:0016903 oxidoreductase activity, acting on the aldehyde…	PF00044; PF02800	Glyceraldehyde 3-phosphate dehydrogenase, NAD binding domain; Glyceraldehyde 3-phosphate dehydrogenase, C-terminal domain	G	KOG0657	Glyceraldehyde 3-phosphate dehydrogenase
W9RJP0	Putative BolA protein(predicted) OS=Morus notabilis OX=981085 GN=L484_019978 PE=3 SV=1	L484_019978	1.169	0.0503006	mitochondria	10.752	12.2	1	1	1	K22066	BOLA1; BolA-like protein 1			GO:0005622 intracellular; GO:0005623 cell; GO:0005737 cytoplasm; GO:0009507 chloroplast; GO:0009536 plastid; GO:0043226 organelle; GO:0043227 membrane-bounded organelle; GO:0043229 intracellular organelle; GO:0043231 intracellular membrane-bounded organelle;				T	KOG2313	Stress-induced protein UVI31+
W9QGS0	Putative NADH:ubiquinone reductase (H(+)-translocating)(predicted) OS=Morus notabilis OX=981085 GN=L484_018375 PE=4 SV=1	L484_018375	1.941	0.00336691	mitochondria	12.939	8.2	1	1	9	K22255	ATPIF1; ATPase inhibitor, mitochondrial
W9RDZ1	Late embryogenesis abundant protein (LEA) family protein(predicted) OS=Morus notabilis OX=981085 GN=L484_009672 PE=4 SV=1	L484_009672	1.446	0.0549409	nucleus	6.9225	29.9	2	2	7
W9REK5	Clavaminate synthase-like protein OS=Morus notabilis OX=981085 GN=L484_026281 PE=4 SV=1	L484_026281	1.124	0.0169918	cytoplasm	36.104	14.2	4	4	6					GO:0005622 intracellular; GO:0005623 cell; GO:0005634 nucleus; GO:0043226 organelle; GO:0043227 membrane-bounded organelle; GO:0043229 intracellular organelle; GO:0043231 intracellular membrane-bounded organelle;		PF02668	Taurine catabolism dioxygenase TauD, TfdA family
W9QBM1	D-arabinose 1-dehydrogenase OS=Morus notabilis OX=981085 GN=L484_000890 PE=4 SV=1	L484_000890	1.256	0.00892126	cytoplasm	42.365	2.6	1	1	1	K17744	GalDH; L-galactose dehydrogenase [EC:1.1.1.316]	map00053 Ascorbate and aldarate metabolism; map01100 Metabolic pathways; map01110 Biosynthesis of secondary metabolites	GO:0005975 carbohydrate metabolic process; GO:0005996 monosaccharide metabolic process; GO:0006082 organic acid metabolic process; GO:0006732 coenzyme metabolic process; GO:0006766 vitamin metabolic process; GO:0006767 water-soluble vitamin metabolic process; GO:0008152 metabolic process; GO:0009058 biosynthetic process; GO:0009108 coenzyme biosynthetic process; GO:0009110 vitamin biosynthetic pr…	GO:0005622 intracellular; GO:0005623 cell; GO:0005737 cytoplasm; GO:0005829 cytosol;	GO:0003824 catalytic activity; GO:0010349 L-galactose dehydrogenase activity; GO:0016491 oxidoreductase activity; GO:0016614 oxidoreductase activity, acting on CH-OH group of donors; GO:0016616 oxidoreductase activity, acting on the CH-OH group of donors, NAD or NADP as acceptor; GO:0016645 oxidoreductase activity, acting on the CH-NH group of donors; GO:0016646 oxidoreductase activity, acting on…	PF00248; PF00031	Aldo/keto reductase family; Cystatin domain	C	KOG1576	Predicted oxidoreductase
W9QN04	TOM1-like protein 2 OS=Morus notabilis OX=981085 GN=L484_019679 PE=4 SV=1	L484_019679	1.131	0.128366	cytoplasm	44.357	25.8	8	8	16				GO:0007088 regulation of mitotic nuclear division; GO:0007154 cell communication; GO:0007165 signal transduction; GO:0007346 regulation of mitotic cell cycle; GO:0009987 cellular process; GO:0010564 regulation of cell cycle process; GO:0010639 negative regulation of organelle organization; GO:0010948 negative regulation of cell cycle process; GO:0023052 signaling; GO:0033043 regulation of organel…	GO:0005622 intracellular; GO:0005623 cell; GO:0005737 cytoplasm; GO:0005829 cytosol; GO:0005886 plasma membrane; GO:0016020 membrane; GO:0071944 cell periphery;	GO:0005488 binding; GO:0005515 protein binding; GO:0019899 enzyme binding; GO:0019900 kinase binding; GO:0019901 protein kinase binding; GO:0030276 clathrin binding;	PF00790; PF03127	VHS domain; GAT domain	U	KOG1087	Cytosolic sorting protein GGA2/TOM1
W9RJK9	Asparagine synthetase [glutamine-hydrolyzing] OS=Morus notabilis OX=981085 GN=L484_007597 PE=4 SV=1	L484_007597	2.568	8.95005e-06	cytoplasm	64.425	11.4	7	4	15	K01953	asnB, ASNS; asparagine synthase (glutamine-hydrolysing) [EC:6.3.5.4]	map00250 Alanine, aspartate and glutamate metabolism; map01100 Metabolic pathways; map01110 Biosynthesis of secondary metabolites; map01230 Biosynthesis of amino acids	GO:0006082 organic acid metabolic process; GO:0006520 cellular amino acid metabolic process; GO:0006528 asparagine metabolic process; GO:0006529 asparagine biosynthetic process; GO:0006807 nitrogen compound metabolic process; GO:0006950 response to stress; GO:0007154 cell communication; GO:0008152 metabolic process; GO:0008652 cellular amino acid biosynthetic process; GO:0009056 catabolic process…		GO:0003824 catalytic activity; GO:0004066 asparagine synthase (glutamine-hydrolyzing) activity; GO:0005488 binding; GO:0005515 protein binding; GO:0016874 ligase activity; GO:0016879 ligase activity, forming carbon-nitrogen bonds; GO:0016884 carbon-nitrogen ligase activity, with glutamine as amido-N-donor; GO:0042802 identical protein binding; GO:0042803 protein homodimerization activity; GO:0046…	PF13537; PF00733	Glutamine amidotransferase domain; Asparagine synthase	E	KOG0571	Asparagine synthase (glutamine-hydrolyzing)
W9RMM6	La-related protein 1B OS=Morus notabilis OX=981085 GN=L484_016028 PE=4 SV=1	L484_016028	1.303	0.0023223	nucleus	59.506	2.2	1	1	1	K18757	LARP1; la-related protein 1					PF05383	La domain	JO	KOG2590	RNA-binding protein LARP/SRO9 and related La domain proteins
W9RU19	Cysteine proteinase inhibitor OS=Morus notabilis OX=981085 GN=L484_004721 PE=3 SV=1	L484_004721	0.974	0.313496	chloroplast	11.403	55.4	7	7	26				GO:0001101 response to acid chemical; GO:0006950 response to stress; GO:0007154 cell communication; GO:0009266 response to temperature stimulus; GO:0009408 response to heat; GO:0009409 response to cold; GO:0009414 response to water deprivation; GO:0009415 response to water; GO:0009605 response to external stimulus; GO:0009611 response to wounding; GO:0009628 response to abiotic stimulus; GO:00098…	GO:0005622 intracellular; GO:0005623 cell; GO:0005737 cytoplasm; GO:0005773 vacuole; GO:0005774 vacuolar membrane; GO:0005783 endoplasmic reticulum; GO:0005829 cytosol; GO:0005886 plasma membrane; GO:0012505 endomembrane system; GO:0016020 membrane; GO:0031090 organelle membrane; GO:0043226 organelle; GO:0043227 membrane-bounded organelle; GO:0043229 intracellular organelle; GO:0043231 intracellu…	GO:0002020 protease binding; GO:0004857 enzyme inhibitor activity; GO:0004866 endopeptidase inhibitor activity; GO:0004869 cysteine-type endopeptidase inhibitor activity; GO:0005488 binding; GO:0005515 protein binding; GO:0019899 enzyme binding; GO:0030234 enzyme regulator activity; GO:0030414 peptidase inhibitor activity; GO:0061134 peptidase regulator activity; GO:0061135 endopeptidase regulato…
W9RLW3	Malignant T-cell-amplified sequence 1 OS=Morus notabilis OX=981085 GN=L484_003051 PE=4 SV=1	L484_003051	1.357	0.00067436	cytoplasm	23.398	20.5	3	3	4	K07575	K07575; PUA domain protein		GO:0001731 formation of translation preinitiation complex; GO:0002181 cytoplasmic translation; GO:0002183 cytoplasmic translational initiation; GO:0002188 translation reinitiation; GO:0006412 translation; GO:0006413 translational initiation; GO:0006518 peptide metabolic process; GO:0006807 nitrogen compound metabolic process; GO:0006996 organelle organization; GO:0008152 metabolic process; GO:000…	GO:0005622 intracellular; GO:0005623 cell; GO:0005737 cytoplasm; GO:0005829 cytosol; GO:0005886 plasma membrane; GO:0016020 membrane; GO:0071944 cell periphery;				K	KOG2523	Predicted RNA-binding protein with PUA domain
W9QTI4	Type I inositol-1,4,5-trisphosphate 5-phosphatase CVP2 OS=Morus notabilis OX=981085 GN=L484_016594 PE=4 SV=1	L484_016594	1.049	0.312428	nucleus	66.673	1.3	1	1	3				GO:0000902 cell morphogenesis; GO:0000904 cell morphogenesis involved in differentiation; GO:0006629 lipid metabolic process; GO:0006644 phospholipid metabolic process; GO:0006650 glycerophospholipid metabolic process; GO:0006793 phosphorus metabolic process; GO:0006796 phosphate-containing compound metabolic process; GO:0007275 multicellular organism development; GO:0008152 metabolic process; GO…		GO:0003824 catalytic activity; GO:0004439 phosphatidylinositol-4,5-bisphosphate 5-phosphatase activity; GO:0016787 hydrolase activity; GO:0016788 hydrolase activity, acting on ester bonds; GO:0016791 phosphatase activity; GO:0034485 phosphatidylinositol-3,4,5-trisphosphate 5-phosphatase activity; GO:0034593 phosphatidylinositol bisphosphate phosphatase activity; GO:0034594 phosphatidylinositol tr…	PF03372	Endonuclease/Exonuclease/phosphatase family	T	KOG0565	Inositol polyphosphate 5-phosphatase and related proteins
W9RJ27	PLAT domain-containing protein OS=Morus notabilis OX=981085 GN=L484_003952 PE=4 SV=1	L484_003952	2.17	0.000871034	vacuolar membrane	20.898	17.4	3	3	9				GO:0001101 response to acid chemical; GO:0006950 response to stress; GO:0006970 response to osmotic stress; GO:0009266 response to temperature stimulus; GO:0009409 response to cold; GO:0009414 response to water deprivation; GO:0009415 response to water; GO:0009628 response to abiotic stimulus; GO:0009651 response to salt stress; GO:0010035 response to inorganic substance; GO:0042221 response to c…	GO:0005622 intracellular; GO:0005623 cell; GO:0005737 cytoplasm; GO:0005773 vacuole; GO:0005774 vacuolar membrane; GO:0005783 endoplasmic reticulum; GO:0005886 plasma membrane; GO:0009507 chloroplast; GO:0009534 chloroplast thylakoid; GO:0009535 chloroplast thylakoid membrane; GO:0009536 plastid; GO:0009579 thylakoid; GO:0012505 endomembrane system; GO:0016020 membrane; GO:0031090 organelle membr…		PF01477	PLAT/LH2 domain
W9RWA9	Eukaryotic translation initiation factor 3 subunit H OS=Morus notabilis OX=981085 GN=L484_021770 PE=3 SV=1	L484_021770	0.791	0.00685506	cytoplasm	40.652	7.3	2	2	2	K03247	EIF3H; translation initiation factor 3 subunit H	map03013 RNA transport	GO:0001101 response to acid chemical; GO:0006417 regulation of translation; GO:0006446 regulation of translational initiation; GO:0009719 response to endogenous stimulus; GO:0009725 response to hormone; GO:0009733 response to auxin; GO:0009737 response to abscisic acid; GO:0009743 response to carbohydrate; GO:0009744 response to sucrose; GO:0009746 response to hexose; GO:0009749 response to gluco…	GO:0005622 intracellular; GO:0005623 cell; GO:0005737 cytoplasm; GO:0005829 cytosol; GO:0005840 ribosome; GO:0005844 polysome; GO:0032991 protein-containing complex; GO:0042788 polysomal ribosome; GO:0043226 organelle; GO:0043228 non-membrane-bounded organelle; GO:0043229 intracellular organelle; GO:0043232 intracellular non-membrane-bounded organelle; GO:1990904 ribonucleoprotein complex;				J	KOG1560	Translation initiation factor 3, subunit h (eIF-3h)
W9R1U9	Putative WRKY transcription factor 33 OS=Morus notabilis OX=981085 GN=L484_014007 PE=4 SV=1	L484_014007	2.192	0.000429668	nucleus	59.259	2.3	1	1	2	K13424	WRKY33; WRKY transcription factor 33	map04016 MAPK signaling pathway - plant; map04626 Plant-pathogen interaction				PF03106	WRKY DNA -binding domain	S	KOG1947	Leucine rich repeat proteins, some proteins contain F-box
W9SGS5	Cyclic phosphodiesterase-like protein 2(predicted) OS=Morus notabilis OX=981085 GN=L484_008392 PE=4 SV=1	L484_008392	0.646	0.00501787	nucleus	20.958	10.2	1	1	2
W9SQH3	Ras-related protein RABA2a OS=Morus notabilis OX=981085 GN=L484_000240 PE=4 SV=1	L484_000240	0.546	0.00603337	nucleus	18.83	14.6	2	1	6	K07904	RAB11A; Ras-related protein Rab-11A	map04144 Endocytosis	GO:0000278 mitotic cell cycle; GO:0000281 mitotic cytokinesis; GO:0000910 cytokinesis; GO:0000911 cytokinesis by cell plate formation; GO:0007049 cell cycle; GO:0009987 cellular process; GO:0022402 cell cycle process; GO:0032506 cytokinetic process; GO:0051301 cell division; GO:0061640 cytoskeleton-dependent cytokinesis; GO:1902410 mitotic cytokinetic process; GO:1903047 mitotic cell cycle proces…	GO:0005622 intracellular; GO:0005623 cell; GO:0005737 cytoplasm; GO:0005768 endosome; GO:0005829 cytosol; GO:0005886 plasma membrane; GO:0009504 cell plate; GO:0012505 endomembrane system; GO:0016020 membrane; GO:0031410 cytoplasmic vesicle; GO:0031982 vesicle; GO:0043226 organelle; GO:0043227 membrane-bounded organelle; GO:0043229 intracellular organelle; GO:0071944 cell periphery; GO:0097708 in…		PF00071	Ras family	U	KOG0087	GTPase Rab11/YPT3, small G protein superfamily
W9SEV0	Peroxiredoxin OS=Morus notabilis OX=981085 GN=L484_001936 PE=3 SV=1	L484_001936	1.544	0.000664044	cytoplasm	17.287	36.4	6	6	44				GO:0010035 response to inorganic substance; GO:0010038 response to metal ion; GO:0042221 response to chemical; GO:0046686 response to cadmium ion; GO:0050896 response to stimulus;	GO:0005622 intracellular; GO:0005623 cell; GO:0005737 cytoplasm; GO:0005829 cytosol; GO:0005886 plasma membrane; GO:0009507 chloroplast; GO:0009536 plastid; GO:0016020 membrane; GO:0043226 organelle; GO:0043227 membrane-bounded organelle; GO:0043229 intracellular organelle; GO:0043231 intracellular membrane-bounded organelle; GO:0071944 cell periphery;		PF08534	Redoxin	O	KOG0541	Alkyl hydroperoxide reductase/peroxiredoxin
W9QHE0	Glutathione peroxidase OS=Morus notabilis OX=981085 GN=L484_024292 PE=3 SV=1	L484_024292	2.484	0.000982709	cytoplasm	18.442	13.4	2	1	21	K00432	gpx, btuE, bsaA; glutathione peroxidase [EC:1.11.1.9]	map00480 Glutathione metabolism; map00590 Arachidonic acid metabolism; map01100 Metabolic pathways	GO:0006950 response to stress; GO:0006970 response to osmotic stress; GO:0008152 metabolic process; GO:0009628 response to abiotic stimulus; GO:0009636 response to toxic substance; GO:0009651 response to salt stress; GO:0009987 cellular process; GO:0010035 response to inorganic substance; GO:0010038 response to metal ion; GO:0042221 response to chemical; GO:0046686 response to cadmium ion; GO:005…	GO:0005576 extracellular region; GO:0005622 intracellular; GO:0005623 cell; GO:0005737 cytoplasm; GO:0005739 mitochondrion; GO:0005829 cytosol; GO:0005886 plasma membrane; GO:0009507 chloroplast; GO:0009536 plastid; GO:0016020 membrane; GO:0043226 organelle; GO:0043227 membrane-bounded organelle; GO:0043229 intracellular organelle; GO:0043231 intracellular membrane-bounded organelle; GO:0048046 a…	GO:0003824 catalytic activity; GO:0004601 peroxidase activity; GO:0004602 glutathione peroxidase activity; GO:0016209 antioxidant activity; GO:0016491 oxidoreductase activity; GO:0016684 oxidoreductase activity, acting on peroxide as acceptor;			O	KOG1651	Glutathione peroxidase
W9QUG6	Probable 6-phosphogluconolactonase OS=Morus notabilis OX=981085 GN=L484_001657 PE=3 SV=1	L484_001657	1.082	0.172274	chloroplast	35.059	50.2	12	12	30	K01057	PGLS, pgl, devB; 6-phosphogluconolactonase [EC:3.1.1.31]	map00030 Pentose phosphate pathway; map01100 Metabolic pathways; map01110 Biosynthesis of secondary metabolites; map01200 Carbon metabolism	GO:0002229 defense response to oomycetes; GO:0002239 response to oomycetes; GO:0006081 cellular aldehyde metabolic process; GO:0006082 organic acid metabolic process; GO:0006098 pentose-phosphate shunt; GO:0006139 nucleobase-containing compound metabolic process; GO:0006725 cellular aromatic compound metabolic process; GO:0006732 coenzyme metabolic process; GO:0006733 oxidoreduction coenzyme meta…	GO:0005622 intracellular; GO:0005623 cell; GO:0005737 cytoplasm; GO:0005773 vacuole; GO:0005774 vacuolar membrane; GO:0005777 peroxisome; GO:0005829 cytosol; GO:0009507 chloroplast; GO:0009532 plastid stroma; GO:0009536 plastid; GO:0009570 chloroplast stroma; GO:0016020 membrane; GO:0031090 organelle membrane; GO:0042579 microbody; GO:0043226 organelle; GO:0043227 membrane-bounded organelle; GO:0…	GO:0003824 catalytic activity; GO:0016787 hydrolase activity; GO:0016788 hydrolase activity, acting on ester bonds; GO:0017057 6-phosphogluconolactonase activity; GO:0052689 carboxylic ester hydrolase activity;	PF01182	Glucosamine-6-phosphate isomerases/6-phosphogluconolactonase	G	KOG3147	6-phosphogluconolactonase - like protein
W9QVS6	M20_dimer domain-containing protein OS=Morus notabilis OX=981085 GN=L484_020178 PE=4 SV=1	L484_020178	1.258	0.0033341	chloroplast	47.285	5.6	2	2	2	K01436	K01436; amidohydrolase [EC:3.5.1.-]			GO:0005576 extracellular region; GO:0005615 extracellular space; GO:0031982 vesicle; GO:0043226 organelle; GO:0043227 membrane-bounded organelle; GO:0043230 extracellular organelle; GO:0070062 extracellular exosome; GO:1903561 extracellular vesicle;	GO:0003824 catalytic activity; GO:0004046 aminoacylase activity; GO:0005488 binding; GO:0005515 protein binding; GO:0016787 hydrolase activity; GO:0016810 hydrolase activity, acting on carbon-nitrogen (but not peptide) bonds; GO:0016811 hydrolase activity, acting on carbon-nitrogen (but not peptide) bonds, in linear amides; GO:0042802 identical protein binding;	PF07687	Peptidase dimerisation domain	E	KOG2275	Aminoacylase ACY1 and related metalloexopeptidases
W9R746	Aspartic proteinase Asp1 OS=Morus notabilis OX=981085 GN=L484_013366 PE=3 SV=1	L484_013366	1.744	0.0019086	nucleus	49.61	3.3	2	1	4				GO:0006508 proteolysis; GO:0006807 nitrogen compound metabolic process; GO:0008152 metabolic process; GO:0009056 catabolic process; GO:0009057 macromolecule catabolic process; GO:0019538 protein metabolic process; GO:0030163 protein catabolic process; GO:0043170 macromolecule metabolic process; GO:0044238 primary metabolic process; GO:0071704 organic substance metabolic process; GO:1901564 organo…		GO:0003824 catalytic activity; GO:0004175 endopeptidase activity; GO:0004190 aspartic-type endopeptidase activity; GO:0008233 peptidase activity; GO:0016787 hydrolase activity; GO:0070001 aspartic-type peptidase activity; GO:0070011 peptidase activity, acting on L-amino acid peptides; GO:0140096 catalytic activity, acting on a protein;			O	KOG1339	Aspartyl protease
W9QRG5	Soluble inorganic pyrophosphatase 1 OS=Morus notabilis OX=981085 GN=L484_010420 PE=4 SV=1	L484_010420	0.794	0.0165957	chloroplast	33.205	23.2	10	10	49	K01507	ppa; inorganic pyrophosphatase [EC:3.6.1.1]	map00190 Oxidative phosphorylation	GO:0006793 phosphorus metabolic process; GO:0006796 phosphate-containing compound metabolic process; GO:0006950 response to stress; GO:0006952 defense response; GO:0006970 response to osmotic stress; GO:0008152 metabolic process; GO:0009605 response to external stimulus; GO:0009607 response to biotic stimulus; GO:0009617 response to bacterium; GO:0009628 response to abiotic stimulus; GO:0009651 r…	GO:0005622 intracellular; GO:0005623 cell; GO:0005634 nucleus; GO:0005737 cytoplasm; GO:0005829 cytosol; GO:0009507 chloroplast; GO:0009526 plastid envelope; GO:0009532 plastid stroma; GO:0009536 plastid; GO:0009570 chloroplast stroma; GO:0009579 thylakoid; GO:0009941 chloroplast envelope; GO:0031967 organelle envelope; GO:0031975 envelope; GO:0043226 organelle; GO:0043227 membrane-bounded organe…	GO:0003824 catalytic activity; GO:0004427 inorganic diphosphatase activity; GO:0016462 pyrophosphatase activity; GO:0016787 hydrolase activity; GO:0016817 hydrolase activity, acting on acid anhydrides; GO:0016818 hydrolase activity, acting on acid anhydrides, in phosphorus-containing anhydrides;	PF00719	Inorganic pyrophosphatase	C	KOG1626	Inorganic pyrophosphatase/Nucleosome remodeling factor, subunit NURF38
W9RDT5	Protein vip1 OS=Morus notabilis OX=981085 GN=L484_017758 PE=4 SV=1	L484_017758	0.907	0.256631	chloroplast	31.308	13.7	4	4	6						GO:0003676 nucleic acid binding; GO:0003723 RNA binding; GO:0005488 binding; GO:0097159 organic cyclic compound binding; GO:1901363 heterocyclic compound binding;	PF00076	RNA recognition motif. (a.k.a. RRM, RBD, or RNP domain)
W9QQ20	Polyadenylate-binding protein RBP45 OS=Morus notabilis OX=981085 GN=L484_017833 PE=4 SV=1	L484_017833	1.252	0.00851135	nucleus	60.086	18	7	7	20				GO:0000302 response to reactive oxygen species; GO:0001101 response to acid chemical; GO:0006950 response to stress; GO:0006979 response to oxidative stress; GO:0009719 response to endogenous stimulus; GO:0009725 response to hormone; GO:0009735 response to cytokinin; GO:0010033 response to organic substance; GO:0010035 response to inorganic substance; GO:0010193 response to ozone; GO:0042221 resp…	GO:0005622 intracellular; GO:0005623 cell; GO:0005634 nucleus; GO:0005737 cytoplasm; GO:0005829 cytosol; GO:0043226 organelle; GO:0043227 membrane-bounded organelle; GO:0043229 intracellular organelle; GO:0043231 intracellular membrane-bounded organelle;	GO:0003676 nucleic acid binding; GO:0003723 RNA binding; GO:0003727 single-stranded RNA binding; GO:0003729 mRNA binding; GO:0005488 binding; GO:0008143 poly(A) binding; GO:0070717 poly-purine tract binding; GO:0097159 organic cyclic compound binding; GO:1901363 heterocyclic compound binding;	PF00076	RNA recognition motif. (a.k.a. RRM, RBD, or RNP domain)	A	KOG0118	FOG: RRM domain
W9R4M1	Dimethylallyl, adenosine tRNA methylthiotransferase(predicted) OS=Morus notabilis OX=981085 GN=L484_018998 PE=4 SV=1	L484_018998	0.636	0.0199606	chloroplast	67.409	7.2	4	4	12
W9SGL6	31 kDa ribonucleoprotein OS=Morus notabilis OX=981085 GN=L484_017695 PE=4 SV=1	L484_017695	1.027	0.48901	chloroplast	38.094	23	8	7	53	K11294	NCL, NSR1; nucleolin					PF00076	RNA recognition motif. (a.k.a. RRM, RBD, or RNP domain)	A	KOG0118	FOG: RRM domain
W9RGV6	21 kDa protein OS=Morus notabilis OX=981085 GN=L484_011998 PE=4 SV=1	L484_011998	1.344	0.0941743	extracellular	23.349	19.9	3	3	4							PF04043	Plant invertase/pectin methylesterase inhibitor
W9R5W4	Adenosylhomocysteinase OS=Morus notabilis OX=981085 GN=L484_026840 PE=3 SV=1	L484_026840	0.443	0.000549553	cytoplasm	53.379	41.2	17	17	47	K01251	E3.3.1.1, ahcY; adenosylhomocysteinase [EC:3.3.1.1]	map00270 Cysteine and methionine metabolism; map01100 Metabolic pathways				PF05221; PF00670	S-adenosyl-L-homocysteine hydrolase; S-adenosyl-L-homocysteine hydrolase, NAD binding domain	H	KOG1370	S-adenosylhomocysteine hydrolase
W9RNK1	Protein lap4 OS=Morus notabilis OX=981085 GN=L484_023286 PE=4 SV=1	L484_023286	1.247	0.00428668	cytoplasm	58.668	4.4	2	2	2				GO:0000003 reproduction; GO:0000122 negative regulation of transcription by RNA polymerase II; GO:0000578 embryonic axis specification; GO:0000902 cell morphogenesis; GO:0001654 eye development; GO:0001655 urogenital system development; GO:0001700 embryonic development via the syncytial blastoderm; GO:0001708 cell fate specification; GO:0001736 establishment of planar polarity; GO:0001737 establi…	GO:0005622 intracellular; GO:0005623 cell; GO:0005737 cytoplasm; GO:0005886 plasma membrane; GO:0005911 cell-cell junction; GO:0005918 septate junction; GO:0005923 bicellular tight junction; GO:0005938 cell cortex; GO:0016020 membrane; GO:0016323 basolateral plasma membrane; GO:0016327 apicolateral plasma membrane; GO:0016328 lateral plasma membrane; GO:0030054 cell junction; GO:0031594 neuromusc…				S	KOG0619	FOG: Leucine rich repeat
W9SFV2	ETF_alpha domain-containing protein OS=Morus notabilis OX=981085 GN=L484_000227 PE=4 SV=1	L484_000227	2.085	0.00156911	chloroplast	19.026	23	3	3	5	K03522	fixB, etfA; electron transfer flavoprotein alpha subunit		GO:0006082 organic acid metabolic process; GO:0006091 generation of precursor metabolites and energy; GO:0006629 lipid metabolic process; GO:0006631 fatty acid metabolic process; GO:0006635 fatty acid beta-oxidation; GO:0008152 metabolic process; GO:0009056 catabolic process; GO:0009062 fatty acid catabolic process; GO:0009987 cellular process; GO:0016042 lipid catabolic process; GO:0016054 organ…	GO:0005622 intracellular; GO:0005623 cell; GO:0005737 cytoplasm; GO:0005739 mitochondrion; GO:0043226 organelle; GO:0043227 membrane-bounded organelle; GO:0043229 intracellular organelle; GO:0043231 intracellular membrane-bounded organelle;	GO:0000166 nucleotide binding; GO:0003824 catalytic activity; GO:0005488 binding; GO:0005507 copper ion binding; GO:0009055 electron transfer activity; GO:0016491 oxidoreductase activity; GO:0036094 small molecule binding; GO:0043167 ion binding; GO:0043168 anion binding; GO:0043169 cation binding; GO:0046872 metal ion binding; GO:0046914 transition metal ion binding; GO:0048037 cofactor binding;…	PF00766	Electron transfer flavoprotein FAD-binding domain	C	KOG3954	Electron transfer flavoprotein, alpha subunit
W9RTX6	Ribosomal_L18e/L15P domain-containing protein OS=Morus notabilis OX=981085 GN=L484_000089 PE=3 SV=1	L484_000089	0.467	0.00333033	cytoplasm	16.44	30.8	4	4	10	K02900	RP-L27Ae, RPL27A; large subunit ribosomal protein L27Ae	map03010 Ribosome						J	KOG1742	60s ribosomal protein L15/L27
W9QVF9	HMA6 protein OS=Morus notabilis OX=981085 GN=HMA6 PE=3 SV=1	HMA6	0.97	0.265249	chloroplast	100.34	1.6	1	1	5	K17686	copA, ctpA, ATP7; P-type Cu+ transporter [EC:7.2.2.8]	map04016 MAPK signaling pathway - plant				PF00403; PF00702	Heavy-metal-associated domain; haloacid dehalogenase-like hydrolase	P	KOG0207	Cation transport ATPase
W9SI08	Calmodulin OS=Morus notabilis OX=981085 GN=L484_022525 PE=3 SV=1	L484_022525	0.971	0.6335	nucleus	16.848	86.6	13	13	77	K02183	CALM; calmodulin	map04016 MAPK signaling pathway - plant; map04070 Phosphatidylinositol signaling system; map04626 Plant-pathogen interaction	GO:0005513 detection of calcium ion; GO:0009593 detection of chemical stimulus; GO:0010035 response to inorganic substance; GO:0010038 response to metal ion; GO:0010099 regulation of photomorphogenesis; GO:0042221 response to chemical; GO:0048580 regulation of post-embryonic development; GO:0048583 regulation of response to stimulus; GO:0050789 regulation of biological process; GO:0050793 regulat…			PF13499	EF-hand domain pair	T	KOG0027	Calmodulin and related proteins (EF-Hand superfamily)
W9SCV9	Disease resistance RPP13-like protein 4 OS=Morus notabilis OX=981085 GN=L484_026733 PE=3 SV=1	L484_026733	2.228	0.0016725	cytoplasm	92.892	2	1	1	1				GO:0006950 response to stress; GO:0006952 defense response; GO:0007154 cell communication; GO:0007165 signal transduction; GO:0009605 response to external stimulus; GO:0009607 response to biotic stimulus; GO:0009617 response to bacterium; GO:0009987 cellular process; GO:0023052 signaling; GO:0042742 defense response to bacterium; GO:0043207 response to external biotic stimulus; GO:0050789 regulat…	GO:0005623 cell; GO:0005886 plasma membrane; GO:0016020 membrane; GO:0071944 cell periphery;	GO:0005488 binding; GO:0005515 protein binding; GO:0043621 protein self-association;	PF00931	NB-ARC domain	T	KOG4658	Apoptotic ATPase
W9SB85	Ubiquitin receptor RAD23 OS=Morus notabilis OX=981085 GN=L484_008644 PE=3 SV=1	L484_008644	1.122	0.164884	cytoplasm	44.066	21.6	6	3	14	K10839	RAD23, HR23; UV excision repair protein RAD23	map03420 Nucleotide excision repair; map04141 Protein processing in endoplasmic reticulum	GO:0006950 response to stress; GO:0009266 response to temperature stimulus; GO:0009409 response to cold; GO:0009628 response to abiotic stimulus; GO:0050896 response to stimulus;	GO:0005622 intracellular; GO:0005623 cell; GO:0005634 nucleus; GO:0005737 cytoplasm; GO:0005829 cytosol; GO:0043226 organelle; GO:0043227 membrane-bounded organelle; GO:0043229 intracellular organelle; GO:0043231 intracellular membrane-bounded organelle;	GO:0005488 binding; GO:0005515 protein binding; GO:0031593 polyubiquitin modification-dependent protein binding; GO:0032182 ubiquitin-like protein binding; GO:0043130 ubiquitin binding; GO:0044877 protein-containing complex binding; GO:0070628 proteasome binding; GO:0140030 modification-dependent protein binding;	PF00240; PF00627; PF09280	Ubiquitin family; UBA/TS-N domain; XPC-binding domain	L	KOG0011	Nucleotide excision repair factor NEF2, RAD23 component
W9SH10	Phosphotransferase OS=Morus notabilis OX=981085 GN=L484_006996 PE=3 SV=1	L484_006996	0.907	0.0538702	chloroplast	41.881	3.9	1	1	2	K00844	HK; hexokinase [EC:2.7.1.1]	map00010 Glycolysis / Gluconeogenesis; map00051 Fructose and mannose metabolism; map00052 Galactose metabolism; map00500 Starch and sucrose metabolism; map00520 Amino sugar and nucleotide sugar metabolism; map01100 Metabolic pathways; map01110 Biosynthesis of secondary metabolites; map01200 Carbon metabolism	GO:0001678 cellular glucose homeostasis; GO:0005975 carbohydrate metabolic process; GO:0005996 monosaccharide metabolic process; GO:0006082 organic acid metabolic process; GO:0006090 pyruvate metabolic process; GO:0006091 generation of precursor metabolites and energy; GO:0006096 glycolytic process; GO:0006139 nucleobase-containing compound metabolic process; GO:0006163 purine nucleotide metaboli…	GO:0005622 intracellular; GO:0005623 cell; GO:0005634 nucleus; GO:0005737 cytoplasm; GO:0005739 mitochondrion; GO:0005740 mitochondrial envelope; GO:0005741 mitochondrial outer membrane; GO:0005773 vacuole; GO:0005774 vacuolar membrane; GO:0005829 cytosol; GO:0009536 plastid; GO:0016020 membrane; GO:0016021 integral component of membrane; GO:0019867 outer membrane; GO:0031090 organelle membrane; …	GO:0001067 regulatory region nucleic acid binding; GO:0003676 nucleic acid binding; GO:0003677 DNA binding; GO:0003824 catalytic activity; GO:0004340 glucokinase activity; GO:0004396 hexokinase activity; GO:0005488 binding; GO:0008270 zinc ion binding; GO:0008865 fructokinase activity; GO:0016301 kinase activity; GO:0016740 transferase activity; GO:0016772 transferase activity, transferring phosp…	PF00349; PF03727	Hexokinase; Hexokinase	G	KOG1369	Hexokinase
W9QWR8	AT-hook motif nuclear-localized protein OS=Morus notabilis OX=981085 GN=L484_024807 PE=4 SV=1	L484_024807	1.229	0.0454064	nucleus	34.834	4	1	1	1					GO:0005622 intracellular; GO:0005623 cell; GO:0005737 cytoplasm; GO:0005829 cytosol;		PF03479	Domain of unknown function (DUF296)
W9REU6	Acyl carrier protein OS=Morus notabilis OX=981085 GN=L484_010227 PE=3 SV=1	L484_010227	0.705	0.00181813	chloroplast	15.159	9.1	1	1	5				GO:0005975 carbohydrate metabolic process; GO:0006082 organic acid metabolic process; GO:0006629 lipid metabolic process; GO:0006631 fatty acid metabolic process; GO:0006633 fatty acid biosynthetic process; GO:0006643 membrane lipid metabolic process; GO:0006644 phospholipid metabolic process; GO:0006664 glycolipid metabolic process; GO:0006793 phosphorus metabolic process; GO:0006796 phosphate-c…	GO:0005622 intracellular; GO:0005623 cell; GO:0005737 cytoplasm; GO:0005829 cytosol; GO:0009507 chloroplast; GO:0009536 plastid; GO:0043226 organelle; GO:0043227 membrane-bounded organelle; GO:0043229 intracellular organelle; GO:0043231 intracellular membrane-bounded organelle;	GO:0000035 acyl binding; GO:0000036 acyl carrier activity; GO:0005488 binding; GO:0019842 vitamin binding; GO:0031177 phosphopantetheine binding; GO:0033218 amide binding; GO:0036094 small molecule binding; GO:0043167 ion binding; GO:0043168 anion binding; GO:0044620 ACP phosphopantetheine attachment site binding; GO:0048037 cofactor binding; GO:0051192 prosthetic group binding; GO:0072341 modifi…	PF00550	Phosphopantetheine attachment site	CIQ	KOG1748	Acyl carrier protein/NADH-ubiquinone oxidoreductase, NDUFAB1/SDAP subunit
W9S1Q2	Putative nucleoredoxin 1 OS=Morus notabilis OX=981085 GN=L484_027762 PE=4 SV=1	L484_027762	1.186	0.0156041	cytoplasm	64.226	12	6	6	9	K17609	NXN; nucleoredoxin [EC:1.8.1.8]		GO:0000003 reproduction; GO:0000902 cell morphogenesis; GO:0000904 cell morphogenesis involved in differentiation; GO:0001558 regulation of cell growth; GO:0003006 developmental process involved in reproduction; GO:0006935 chemotaxis; GO:0008152 metabolic process; GO:0009605 response to external stimulus; GO:0009636 response to toxic substance; GO:0009653 anatomical structure morphogenesis; GO:00…	GO:0005622 intracellular; GO:0005623 cell; GO:0005737 cytoplasm; GO:0005829 cytosol;	GO:0003824 catalytic activity; GO:0004791 thioredoxin-disulfide reductase activity; GO:0015036 disulfide oxidoreductase activity; GO:0016209 antioxidant activity; GO:0016491 oxidoreductase activity; GO:0016651 oxidoreductase activity, acting on NAD(P)H; GO:0016667 oxidoreductase activity, acting on a sulfur group of donors; GO:0016668 oxidoreductase activity, acting on a sulfur group of donors, N…	PF13905; PF03107	Thioredoxin-like; C1 domain	O	KOG2501	Thioredoxin, nucleoredoxin and related proteins
W9QTZ7	Epoxide hydrolase 2 OS=Morus notabilis OX=981085 GN=L484_011047 PE=4 SV=1	L484_011047	0.64	0.00489373	cytoplasm	35.445	14	4	4	7				GO:0001676 long-chain fatty acid metabolic process; GO:0002532 production of molecular mediator involved in inflammatory response; GO:0002538 arachidonic acid metabolite production involved in inflammatory response; GO:0002539 prostaglandin production involved in inflammatory response; GO:0003008 system process; GO:0003013 circulatory system process; GO:0003018 vascular process in circulatory sys…	GO:0005622 intracellular; GO:0005623 cell; GO:0005737 cytoplasm; GO:0005777 peroxisome; GO:0005782 peroxisomal matrix; GO:0005829 cytosol; GO:0031907 microbody lumen; GO:0031974 membrane-enclosed lumen; GO:0042579 microbody; GO:0043226 organelle; GO:0043227 membrane-bounded organelle; GO:0043229 intracellular organelle; GO:0043231 intracellular membrane-bounded organelle; GO:0043233 organelle lum…	GO:0000287 magnesium ion binding; GO:0003824 catalytic activity; GO:0004301 epoxide hydrolase activity; GO:0005102 signaling receptor binding; GO:0005488 binding; GO:0005515 protein binding; GO:0015643 toxic substance binding; GO:0016787 hydrolase activity; GO:0016788 hydrolase activity, acting on ester bonds; GO:0016791 phosphatase activity; GO:0016801 hydrolase activity, acting on ether bonds; …	PF00561	alpha/beta hydrolase fold	I	KOG4178	Soluble epoxide hydrolase
W9RJY9	Peroxiredoxin Q OS=Morus notabilis OX=981085 GN=L484_003315 PE=4 SV=1	L484_003315	0.881	0.126627	chloroplast	12.998	18.3	3	2	21	K03564	BCP, PRXQ, DOT5; peroxiredoxin Q/BCP [EC:1.11.1.15]					PF00578	AhpC/TSA family	O	KOG0855	Alkyl hydroperoxide reductase, thiol specific antioxidant and related enzymes
W9SKB4	Brefeldin A-inhibited guanine nucleotide-exchange protein 1 OS=Morus notabilis OX=981085 GN=L484_019576 PE=4 SV=1	L484_019576	0.508	0.000317773	chloroplast	194.11	0.6	1	1	1	K13462	MIN7; guanine nucleotide-exchange factor		GO:0002376 immune system process; GO:0006810 transport; GO:0006887 exocytosis; GO:0006950 response to stress; GO:0006952 defense response; GO:0006955 immune response; GO:0006996 organelle organization; GO:0007030 Golgi organization; GO:0008064 regulation of actin polymerization or depolymerization; GO:0009605 response to external stimulus; GO:0009607 response to biotic stimulus; GO:0009617 respon…	GO:0000139 Golgi membrane; GO:0005622 intracellular; GO:0005623 cell; GO:0005634 nucleus; GO:0005654 nucleoplasm; GO:0005730 nucleolus; GO:0005737 cytoplasm; GO:0005768 endosome; GO:0005769 early endosome; GO:0005794 Golgi apparatus; GO:0005802 trans-Golgi network; GO:0005829 cytosol; GO:0012505 endomembrane system; GO:0016020 membrane; GO:0016363 nuclear matrix; GO:0030532 small nuclear ribonucl…	GO:0005085 guanyl-nucleotide exchange factor activity; GO:0005086 ARF guanyl-nucleotide exchange factor activity; GO:0005488 binding; GO:0005515 protein binding; GO:0008092 cytoskeletal protein binding; GO:0017022 myosin binding; GO:0019899 enzyme binding; GO:0034237 protein kinase A regulatory subunit binding; GO:0051018 protein kinase A binding; GO:0051020 GTPase binding; GO:0098772 molecular f…	PF12783; PF01369	Guanine nucleotide exchange factor in Golgi transport N-terminal; Sec7 domain	L	KOG0929	Guanine nucleotide exchange factor
W9RXB1	Putative pyridoxal biosynthesis protein PDX1 OS=Morus notabilis OX=981085 GN=L484_022003 PE=3 SV=1	L484_022003	0.656	0.00378773	cytoplasm	33.243	22.9	7	7	25	K06215	pdxS, pdx1; pyridoxal 5'-phosphate synthase pdxS subunit [EC:4.3.3.6]	map00750 Vitamin B6 metabolism				PF01680	SOR/SNZ family	H	KOG1606	Stationary phase-induced protein, SOR/SNZ family
W9QFM0	Heterogeneous nuclear ribonucleoprotein 27C OS=Morus notabilis OX=981085 GN=L484_004859 PE=4 SV=1	L484_004859	1.423	0.00589894	nucleus	37.097	8.2	3	3	5	K12741	HNRNPA1_3; heterogeneous nuclear ribonucleoprotein A1/A3	map03040 Spliceosome	GO:0000003 reproduction; GO:0000578 embryonic axis specification; GO:0000902 cell morphogenesis; GO:0000904 cell morphogenesis involved in differentiation; GO:0001667 ameboidal-type cell migration; GO:0002064 epithelial cell development; GO:0002065 columnar/cuboidal epithelial cell differentiation; GO:0002066 columnar/cuboidal epithelial cell development; GO:0003002 regionalization; GO:0003006 de…	GO:0005622 intracellular; GO:0005623 cell; GO:0005634 nucleus; GO:0005654 nucleoplasm; GO:0005737 cytoplasm; GO:0031974 membrane-enclosed lumen; GO:0031981 nuclear lumen; GO:0032991 protein-containing complex; GO:0035770 ribonucleoprotein granule; GO:0036464 cytoplasmic ribonucleoprotein granule; GO:0043186 P granule; GO:0043226 organelle; GO:0043227 membrane-bounded organelle; GO:0043228 non-mem…	GO:0003676 nucleic acid binding; GO:0003677 DNA binding; GO:0003697 single-stranded DNA binding; GO:0003723 RNA binding; GO:0003729 mRNA binding; GO:0003730 mRNA 3'-UTR binding; GO:0005488 binding; GO:0048027 mRNA 5'-UTR binding; GO:0097159 organic cyclic compound binding; GO:1901363 heterocyclic compound binding;	PF00076	RNA recognition motif. (a.k.a. RRM, RBD, or RNP domain)	A	KOG0118	FOG: RRM domain
W9S970	Histone deacetylase complex subunit SAP18-like(predicted) OS=Morus notabilis OX=981085 GN=L484_023149 PE=4 SV=1	L484_023149	1.423	0.0140459	cytoplasm	19.374	19	4	1	15	K14324	SAP18; histone deacetylase complex subunit SAP18	map03013 RNA transport; map03015 mRNA surveillance pathway	GO:0001101 response to acid chemical; GO:0006950 response to stress; GO:0006970 response to osmotic stress; GO:0009628 response to abiotic stimulus; GO:0009651 response to salt stress; GO:0009719 response to endogenous stimulus; GO:0009725 response to hormone; GO:0009737 response to abscisic acid; GO:0010033 response to organic substance; GO:0033993 response to lipid; GO:0042221 response to chemi…	GO:0005622 intracellular; GO:0005623 cell; GO:0005634 nucleus; GO:0005730 nucleolus; GO:0031974 membrane-enclosed lumen; GO:0031981 nuclear lumen; GO:0043226 organelle; GO:0043227 membrane-bounded organelle; GO:0043228 non-membrane-bounded organelle; GO:0043229 intracellular organelle; GO:0043231 intracellular membrane-bounded organelle; GO:0043232 intracellular non-membrane-bounded organelle; GO…				K	KOG3391	Transcriptional co-repressor component
W9QQ41	Disease resistance protein RFL1 OS=Morus notabilis OX=981085 GN=L484_007924 PE=3 SV=1	L484_007924	0.975	0.288586	cytoplasm	111.38	1	1	1	6	K13459	RPS2; disease resistance protein RPS2	map04626 Plant-pathogen interaction	GO:0006950 response to stress; GO:0006952 defense response; GO:0007154 cell communication; GO:0007165 signal transduction; GO:0009605 response to external stimulus; GO:0009607 response to biotic stimulus; GO:0009617 response to bacterium; GO:0009987 cellular process; GO:0023052 signaling; GO:0043207 response to external biotic stimulus; GO:0050789 regulation of biological process; GO:0050794 regu…	GO:0005623 cell; GO:0005886 plasma membrane; GO:0016020 membrane; GO:0071944 cell periphery;		PF00931	NB-ARC domain	T	KOG4658	Apoptotic ATPase
W9R470	UBA and UBX domain-containing protein OS=Morus notabilis OX=981085 GN=L484_004071 PE=4 SV=1	L484_004071	1.765	0.000610673	nucleus	45.326	2.9	1	1	2	K14012	SHP1, UBX1, NSFL1C; UBX domain-containing protein 1	map04141 Protein processing in endoplasmic reticulum	GO:0000045 autophagosome assembly; GO:0006508 proteolysis; GO:0006511 ubiquitin-dependent protein catabolic process; GO:0006807 nitrogen compound metabolic process; GO:0006914 autophagy; GO:0006996 organelle organization; GO:0006997 nucleus organization; GO:0006998 nuclear envelope organization; GO:0007030 Golgi organization; GO:0007033 vacuole organization; GO:0008152 metabolic process; GO:00090…	GO:0005622 intracellular; GO:0005623 cell; GO:0005634 nucleus; GO:0005737 cytoplasm; GO:0005829 cytosol; GO:0043226 organelle; GO:0043227 membrane-bounded organelle; GO:0043229 intracellular organelle; GO:0043231 intracellular membrane-bounded organelle;	GO:0005488 binding; GO:0005515 protein binding; GO:0019208 phosphatase regulator activity; GO:0019888 protein phosphatase regulator activity; GO:0019899 enzyme binding; GO:0030234 enzyme regulator activity; GO:0032182 ubiquitin-like protein binding; GO:0043130 ubiquitin binding; GO:0051117 ATPase binding; GO:0098772 molecular function regulator;	PF08059; PF00789	SEP domain; UBX domain	Y	KOG2086	Protein tyrosine phosphatase SHP1/Cofactor for p97 ATPase-mediated vesicle membrane fusion
W9QL81	Germin-like protein OS=Morus notabilis OX=981085 GN=L484_009587 PE=3 SV=1	L484_009587	0.762	0.000900407	chloroplast	19.679	5.1	1	1	2					GO:0005576 extracellular region; GO:0005618 cell wall; GO:0005623 cell; GO:0030312 external encapsulating structure; GO:0031012 extracellular matrix; GO:0048046 apoplast; GO:0071944 cell periphery;		PF00190	Cupin
W9RA90	Protein SET OS=Morus notabilis OX=981085 GN=L484_015928 PE=3 SV=1	L484_015928	0.643	0.000371836	cytoplasm	22.476	17.5	4	4	6	K11290	SET, TAF1, I2PP2A; template-activating factor I		GO:0000724 double-strand break repair via homologous recombination; GO:0000725 recombinational repair; GO:0006139 nucleobase-containing compound metabolic process; GO:0006259 DNA metabolic process; GO:0006260 DNA replication; GO:0006281 DNA repair; GO:0006302 double-strand break repair; GO:0006310 DNA recombination; GO:0006323 DNA packaging; GO:0006325 chromatin organization; GO:0006333 chromatin…	GO:0005622 intracellular; GO:0005623 cell; GO:0005634 nucleus; GO:0005654 nucleoplasm; GO:0005737 cytoplasm; GO:0005783 endoplasmic reticulum; GO:0005811 lipid droplet; GO:0005829 cytosol; GO:0012505 endomembrane system; GO:0031974 membrane-enclosed lumen; GO:0031981 nuclear lumen; GO:0032991 protein-containing complex; GO:0043226 organelle; GO:0043227 membrane-bounded organelle; GO:0043228 non-m…	GO:0004857 enzyme inhibitor activity; GO:0004864 protein phosphatase inhibitor activity; GO:0005488 binding; GO:0005515 protein binding; GO:0019208 phosphatase regulator activity; GO:0019212 phosphatase inhibitor activity; GO:0019888 protein phosphatase regulator activity; GO:0030234 enzyme regulator activity; GO:0042393 histone binding; GO:0098772 molecular function regulator;			L	KOG1508	DNA replication factor/protein phosphatase inhibitor SET/SPR-2
W9RWY6	Cell division cycle protein 48-like protein OS=Morus notabilis OX=981085 GN=L484_024355 PE=4 SV=1	L484_024355	0.783	0.00728976	chloroplast	87.753	27.2	16	7	27	K13525	VCP, CDC48; transitional endoplasmic reticulum ATPase	map04141 Protein processing in endoplasmic reticulum	GO:0009893 positive regulation of metabolic process; GO:0009894 regulation of catabolic process; GO:0009896 positive regulation of catabolic process; GO:0010035 response to inorganic substance; GO:0010038 response to metal ion; GO:0010604 positive regulation of macromolecule metabolic process; GO:0019222 regulation of metabolic process; GO:0042176 regulation of protein catabolic process; GO:00422…	GO:0005622 intracellular; GO:0005623 cell; GO:0005634 nucleus; GO:0005654 nucleoplasm; GO:0005730 nucleolus; GO:0005737 cytoplasm; GO:0005794 Golgi apparatus; GO:0005829 cytosol; GO:0005886 plasma membrane; GO:0012505 endomembrane system; GO:0016020 membrane; GO:0031974 membrane-enclosed lumen; GO:0031981 nuclear lumen; GO:0043226 organelle; GO:0043227 membrane-bounded organelle; GO:0043228 non-m…		PF02359; PF02933; PF00004	Cell division protein 48 (CDC48), N-terminal domain; Cell division protein 48 (CDC48), domain 2; ATPase family associated with various cellular activities (AAA)	O	KOG0730	AAA+-type ATPase
W9RYI6	Amine oxidase OS=Morus notabilis OX=981085 GN=L484_012375 PE=3 SV=1	L484_012375	1.386	0.0140751	vacuolar membrane	76.684	5.2	3	3	4	K00276	AOC3, AOC2, tynA; primary-amine oxidase [EC:1.4.3.21]	map00260 Glycine, serine and threonine metabolism; map00350 Tyrosine metabolism; map00360 Phenylalanine metabolism; map00410 beta-Alanine metabolism; map00950 Isoquinoline alkaloid biosynthesis; map00960 Tropane, piperidine and pyridine alkaloid biosynthesis; map01100 Metabolic pathways; map01110 Biosynthesis of secondary metabolites	GO:0008152 metabolic process; GO:0009987 cellular process; GO:0010035 response to inorganic substance; GO:0042221 response to chemical; GO:0050896 response to stimulus; GO:0051716 cellular response to stimulus; GO:0055114 oxidation-reduction process; GO:0070887 cellular response to chemical stimulus; GO:0071241 cellular response to inorganic substance; GO:0097184 response to azide; GO:0097185 cel…		GO:0003824 catalytic activity; GO:0016491 oxidoreductase activity; GO:0016638 oxidoreductase activity, acting on the CH-NH2 group of donors; GO:0016641 oxidoreductase activity, acting on the CH-NH2 group of donors, oxygen as acceptor; GO:0052597 diamine oxidase activity;	PF02727; PF02728; PF01179	Copper amine oxidase, N2 domain; Copper amine oxidase, N3 domain; Copper amine oxidase, enzyme domain	Q	KOG1186	Copper amine oxidase
W9SIP5	Outer envelope pore protein 16, chloroplastic(predicted) OS=Morus notabilis OX=981085 GN=L484_025232 PE=4 SV=1	L484_025232	1.481	0.0477454	cytoplasm	13.012	7.3	1	1	1				GO:0001101 response to acid chemical; GO:0003333 amino acid transmembrane transport; GO:0006605 protein targeting; GO:0006626 protein targeting to mitochondrion; GO:0006810 transport; GO:0006811 ion transport; GO:0006820 anion transport; GO:0006839 mitochondrial transport; GO:0006865 amino acid transport; GO:0006886 intracellular protein transport; GO:0006950 response to stress; GO:0006996 organe…	GO:0005622 intracellular; GO:0005623 cell; GO:0005737 cytoplasm; GO:0005739 mitochondrion; GO:0005740 mitochondrial envelope; GO:0005743 mitochondrial inner membrane; GO:0005744 TIM23 mitochondrial import inner membrane translocase complex; GO:0005773 vacuole; GO:0009507 chloroplast; GO:0009513 etioplast; GO:0009526 plastid envelope; GO:0009527 plastid outer membrane; GO:0009536 plastid; GO:00097…	GO:0005215 transporter activity; GO:0005342 organic acid transmembrane transporter activity; GO:0005488 binding; GO:0005515 protein binding; GO:0008509 anion transmembrane transporter activity; GO:0008514 organic anion transmembrane transporter activity; GO:0015075 ion transmembrane transporter activity; GO:0015171 amino acid transmembrane transporter activity; GO:0015318 inorganic molecular enti…
W9QS41	FAS1 domain containing protein(predicted) OS=Morus notabilis OX=981085 GN=L484_022454 PE=4 SV=1	L484_022454	1.203	0.103986	extracellular	43.424	12.7	6	6	31					GO:0005576 extracellular region; GO:0005618 cell wall; GO:0005623 cell; GO:0005886 plasma membrane; GO:0009505 plant-type cell wall; GO:0016020 membrane; GO:0030312 external encapsulating structure; GO:0031224 intrinsic component of membrane; GO:0031225 anchored component of membrane; GO:0031226 intrinsic component of plasma membrane; GO:0046658 anchored component of plasma membrane; GO:0048046 a…		PF02469	Fasciclin domain
W9QN20	ADP-ribosylation factor OS=Morus notabilis OX=981085 GN=L484_019699 PE=3 SV=1	L484_019699	0.769	0.051161	cytoplasm	21.597	8.3	1	1	2	K07977	ARF; Arf/Sar family, other					PF00025	ADP-ribosylation factor family	U	KOG0070	GTP-binding ADP-ribosylation factor Arf1
W9QYC0	Chlorophyll a-b binding protein, chloroplastic OS=Morus notabilis OX=981085 GN=L484_026409 PE=3 SV=1	L484_026409	0.346	0.00118587	chloroplast	30.547	33.8	7	4	17	K08915	LHCB4; light-harvesting complex II chlorophyll a/b binding protein 4	map00196 Photosynthesis - antenna proteins; map01100 Metabolic pathways	GO:0006091 generation of precursor metabolites and energy; GO:0008152 metabolic process; GO:0009314 response to radiation; GO:0009416 response to light stimulus; GO:0009628 response to abiotic stimulus; GO:0009637 response to blue light; GO:0009639 response to red or far red light; GO:0009765 photosynthesis, light harvesting; GO:0009768 photosynthesis, light harvesting in photosystem I; GO:000998…	GO:0005622 intracellular; GO:0005623 cell; GO:0005737 cytoplasm; GO:0009503 thylakoid light-harvesting complex; GO:0009507 chloroplast; GO:0009526 plastid envelope; GO:0009532 plastid stroma; GO:0009534 chloroplast thylakoid; GO:0009535 chloroplast thylakoid membrane; GO:0009536 plastid; GO:0009570 chloroplast stroma; GO:0009579 thylakoid; GO:0009941 chloroplast envelope; GO:0010287 plastoglobule…	GO:0005488 binding; GO:0016168 chlorophyll binding; GO:0031409 pigment binding; GO:0043167 ion binding; GO:0043168 anion binding; GO:0046906 tetrapyrrole binding; GO:0048037 cofactor binding; GO:0097159 organic cyclic compound binding; GO:1901363 heterocyclic compound binding;
W9RIG7	Glycosyl hydrolase(predicted) OS=Morus notabilis OX=981085 GN=L484_018010 PE=4 SV=1	L484_018010	1.561	0.00025015	chloroplast	84.942	3.2	2	2	3	K06617	E2.4.1.82; raffinose synthase [EC:2.4.1.82]	map00052 Galactose metabolism; map01100 Metabolic pathways	GO:0005975 carbohydrate metabolic process; GO:0006950 response to stress; GO:0006979 response to oxidative stress; GO:0008152 metabolic process; GO:0009056 catabolic process; GO:0009311 oligosaccharide metabolic process; GO:0009313 oligosaccharide catabolic process; GO:0009628 response to abiotic stimulus; GO:0016052 carbohydrate catabolic process; GO:0033530 raffinose metabolic process; GO:00344…	GO:0005911 cell-cell junction; GO:0009506 plasmodesma; GO:0030054 cell junction; GO:0055044 symplast;	GO:0003824 catalytic activity; GO:0004553 hydrolase activity, hydrolyzing O-glycosyl compounds; GO:0004557 alpha-galactosidase activity; GO:0015925 galactosidase activity; GO:0016787 hydrolase activity; GO:0016798 hydrolase activity, acting on glycosyl bonds; GO:0052692 raffinose alpha-galactosidase activity;
W9RKW4	NAD(P)H-quinone oxidoreductase subunit N OS=Morus notabilis OX=981085 GN=L484_022694 PE=4 SV=1	L484_022694	0.801	0.0846157	chloroplast	25.438	15.2	3	3	5				GO:0002376 immune system process; GO:0006950 response to stress; GO:0006952 defense response; GO:0006955 immune response; GO:0009605 response to external stimulus; GO:0009607 response to biotic stimulus; GO:0009620 response to fungus; GO:0009814 defense response, incompatible interaction; GO:0009817 defense response to fungus, incompatible interaction; GO:0009987 cellular process; GO:0010257 NADH…	GO:0005622 intracellular; GO:0005623 cell; GO:0005737 cytoplasm; GO:0009507 chloroplast; GO:0009526 plastid envelope; GO:0009534 chloroplast thylakoid; GO:0009535 chloroplast thylakoid membrane; GO:0009536 plastid; GO:0009579 thylakoid; GO:0009941 chloroplast envelope; GO:0010598 NAD(P)H dehydrogenase complex (plastoquinone); GO:0016020 membrane; GO:0031967 organelle envelope; GO:0031975 envelope…
W9SFC7	Auxin-responsive protein OS=Morus notabilis OX=981085 GN=L484_011267 PE=3 SV=1	L484_011267	0.621	0.00325964	nucleus	43.79	5	2	1	6	K14484	IAA; auxin-responsive protein IAA	map04075 Plant hormone signal transduction	GO:0000184 nuclear-transcribed mRNA catabolic process, nonsense-mediated decay; GO:0000956 nuclear-transcribed mRNA catabolic process; GO:0002181 cytoplasmic translation; GO:0006139 nucleobase-containing compound metabolic process; GO:0006355 regulation of transcription, DNA-templated; GO:0006364 rRNA processing; GO:0006396 RNA processing; GO:0006401 RNA catabolic process; GO:0006402 mRNA catabol…	GO:0005622 intracellular; GO:0005623 cell; GO:0005634 nucleus; GO:0005730 nucleolus; GO:0005737 cytoplasm; GO:0005773 vacuole; GO:0005774 vacuolar membrane; GO:0005783 endoplasmic reticulum; GO:0005789 endoplasmic reticulum membrane; GO:0005791 rough endoplasmic reticulum; GO:0005829 cytosol; GO:0005840 ribosome; GO:0005844 polysome; GO:0005911 cell-cell junction; GO:0009506 plasmodesma; GO:00095…	GO:0003676 nucleic acid binding; GO:0003700 DNA-binding transcription factor activity; GO:0003723 RNA binding; GO:0003729 mRNA binding; GO:0003735 structural constituent of ribosome; GO:0005198 structural molecule activity; GO:0005488 binding; GO:0097159 organic cyclic compound binding; GO:0140110 transcription regulator activity; GO:1901363 heterocyclic compound binding;			J	KOG3421	60S ribosomal protein L14
W9QZI8	Protein transport protein SEC23 OS=Morus notabilis OX=981085 GN=L484_016334 PE=3 SV=1	L484_016334	3.101	6.41902e-05	nucleus	79.864	1.9	1	1	1	K14006	SEC23; protein transport protein SEC23	map04141 Protein processing in endoplasmic reticulum	GO:0001501 skeletal system development; GO:0006810 transport; GO:0006888 endoplasmic reticulum to Golgi vesicle-mediated transport; GO:0006900 vesicle budding from membrane; GO:0006996 organelle organization; GO:0007275 multicellular organism development; GO:0009653 anatomical structure morphogenesis; GO:0009790 embryo development; GO:0009792 embryo development ending in birth or egg hatching; GO…	GO:0005622 intracellular; GO:0005623 cell; GO:0005737 cytoplasm; GO:0005783 endoplasmic reticulum; GO:0005798 Golgi-associated vesicle; GO:0005829 cytosol; GO:0012505 endomembrane system; GO:0012506 vesicle membrane; GO:0012507 ER to Golgi transport vesicle membrane; GO:0016020 membrane; GO:0019898 extrinsic component of membrane; GO:0030117 membrane coat; GO:0030120 vesicle coat; GO:0030127 COPI…	GO:0005488 binding; GO:0008270 zinc ion binding; GO:0043167 ion binding; GO:0043169 cation binding; GO:0046872 metal ion binding; GO:0046914 transition metal ion binding;	PF04810; PF04811; PF08033; PF04815; PF00626	Sec23/Sec24 zinc finger; Sec23/Sec24 trunk domain; Sec23/Sec24 beta-sandwich domain; Sec23/Sec24 helical domain; Gelsolin repeat	U	KOG1986	Vesicle coat complex COPII, subunit SEC23
W9RNF7	Mediator of RNA polymerase II transcription subunit 21 OS=Morus notabilis OX=981085 GN=L484_012859 PE=3 SV=1	L484_012859	1.313	0.272005	cytoplasm,nucleus	14.915	18.2	2	2	3	K15152	MED21, SRB7; mediator of RNA polymerase II transcription subunit 21		GO:0002376 immune system process; GO:0006355 regulation of transcription, DNA-templated; GO:0006950 response to stress; GO:0006952 defense response; GO:0006955 immune response; GO:0009605 response to external stimulus; GO:0009607 response to biotic stimulus; GO:0009620 response to fungus; GO:0009814 defense response, incompatible interaction; GO:0009817 defense response to fungus, incompatible in…	GO:0005622 intracellular; GO:0005623 cell; GO:0005634 nucleus; GO:0005654 nucleoplasm; GO:0016592 mediator complex; GO:0031974 membrane-enclosed lumen; GO:0031981 nuclear lumen; GO:0032991 protein-containing complex; GO:0043076 megasporocyte nucleus; GO:0043078 polar nucleus; GO:0043226 organelle; GO:0043227 membrane-bounded organelle; GO:0043229 intracellular organelle; GO:0043231 intracellular …				K	KOG1510	RNA polymerase II holoenzyme and mediator subcomplex, subunit SURB7/SRB7
W9QZE9	Thylakoid lumenal 16.5 kDa protein(predicted) OS=Morus notabilis OX=981085 GN=L484_006427 PE=4 SV=1	L484_006427	0.88	0.0147684	chloroplast	26.091	35.1	6	6	15				GO:0006091 generation of precursor metabolites and energy; GO:0006807 nitrogen compound metabolic process; GO:0008152 metabolic process; GO:0009719 response to endogenous stimulus; GO:0009725 response to hormone; GO:0009735 response to cytokinin; GO:0009765 photosynthesis, light harvesting; GO:0009987 cellular process; GO:0010033 response to organic substance; GO:0010206 photosystem II repair; GO…	GO:0005622 intracellular; GO:0005623 cell; GO:0005737 cytoplasm; GO:0009507 chloroplast; GO:0009526 plastid envelope; GO:0009532 plastid stroma; GO:0009534 chloroplast thylakoid; GO:0009535 chloroplast thylakoid membrane; GO:0009536 plastid; GO:0009543 chloroplast thylakoid lumen; GO:0009570 chloroplast stroma; GO:0009579 thylakoid; GO:0009941 chloroplast envelope; GO:0016020 membrane; GO:0031967…
W9RPP5	Protein CbbY OS=Morus notabilis OX=981085 GN=L484_023655 PE=4 SV=1	L484_023655	0.815	0.0344749	chloroplast	30.433	6.7	2	2	7									S	KOG2914	Predicted haloacid-halidohydrolase and related hydrolases
W9S1G5	Thioredoxin-like protein CITRX OS=Morus notabilis OX=981085 GN=L484_011021 PE=4 SV=1	L484_011021	0.952	0.485619	chloroplast	21.699	11.5	2	2	3				GO:0002682 regulation of immune system process; GO:0002683 negative regulation of immune system process; GO:0006950 response to stress; GO:0006979 response to oxidative stress; GO:0006996 organelle organization; GO:0008152 metabolic process; GO:0008219 cell death; GO:0009636 response to toxic substance; GO:0009657 plastid organization; GO:0009987 cellular process; GO:0010363 regulation of plant-t…	GO:0005622 intracellular; GO:0005623 cell; GO:0005737 cytoplasm; GO:0009295 nucleoid; GO:0009507 chloroplast; GO:0009536 plastid; GO:0009579 thylakoid; GO:0043226 organelle; GO:0043227 membrane-bounded organelle; GO:0043229 intracellular organelle; GO:0043231 intracellular membrane-bounded organelle;	GO:0003824 catalytic activity; GO:0004791 thioredoxin-disulfide reductase activity; GO:0015035 protein disulfide oxidoreductase activity; GO:0015036 disulfide oxidoreductase activity; GO:0016209 antioxidant activity; GO:0016491 oxidoreductase activity; GO:0016651 oxidoreductase activity, acting on NAD(P)H; GO:0016667 oxidoreductase activity, acting on a sulfur group of donors; GO:0016668 oxidored…	PF00085	Thioredoxin	O	KOG0907	Thioredoxin
W9RCF5	Heme oxygenase 1 OS=Morus notabilis OX=981085 GN=L484_005556 PE=4 SV=1	L484_005556	0.866	0.0457406	chloroplast	46.979	14.6	5	5	5	K21480	HO, pbsA1, hmuO; heme oxygenase (biliverdin-producing, ferredoxin) [EC:1.14.15.20]	map00860 Porphyrin and chlorophyll metabolism; map01100 Metabolic pathways; map01110 Biosynthesis of secondary metabolites	GO:0000003 reproduction; GO:0003006 developmental process involved in reproduction; GO:0006629 lipid metabolic process; GO:0006720 isoprenoid metabolic process; GO:0006721 terpenoid metabolic process; GO:0006725 cellular aromatic compound metabolic process; GO:0006778 porphyrin-containing compound metabolic process; GO:0006787 porphyrin-containing compound catabolic process; GO:0006788 heme oxida…	GO:0005622 intracellular; GO:0005623 cell; GO:0005737 cytoplasm; GO:0009507 chloroplast; GO:0009536 plastid; GO:0043226 organelle; GO:0043227 membrane-bounded organelle; GO:0043229 intracellular organelle; GO:0043231 intracellular membrane-bounded organelle;	GO:0003824 catalytic activity; GO:0004392 heme oxygenase (decyclizing) activity; GO:0005488 binding; GO:0016491 oxidoreductase activity; GO:0016705 oxidoreductase activity, acting on paired donors, with incorporation or reduction of molecular oxygen; GO:0020037 heme binding; GO:0046906 tetrapyrrole binding; GO:0048037 cofactor binding; GO:0097159 organic cyclic compound binding; GO:1901363 hetero…	PF01126	Heme oxygenase	P	KOG4480	Heme oxygenase
W9S741	Ras-related protein RABA1f OS=Morus notabilis OX=981085 GN=L484_015029 PE=4 SV=1	L484_015029	0.668	0.00376653	cytoplasm	24.224	24.4	5	4	11	K07976	RAB; Rab family, other		GO:0009987 cellular process; GO:0010035 response to inorganic substance; GO:0010038 response to metal ion; GO:0042221 response to chemical; GO:0042546 cell wall biogenesis; GO:0044085 cellular component biogenesis; GO:0046686 response to cadmium ion; GO:0050896 response to stimulus; GO:0071554 cell wall organization or biogenesis; GO:0071840 cellular component organization or biogenesis;	GO:0005622 intracellular; GO:0005623 cell; GO:0005737 cytoplasm; GO:0005768 endosome; GO:0005829 cytosol; GO:0005886 plasma membrane; GO:0012505 endomembrane system; GO:0016020 membrane; GO:0031410 cytoplasmic vesicle; GO:0031982 vesicle; GO:0043226 organelle; GO:0043227 membrane-bounded organelle; GO:0043229 intracellular organelle; GO:0071944 cell periphery; GO:0097708 intracellular vesicle;		PF00071	Ras family	U	KOG0087	GTPase Rab11/YPT3, small G protein superfamily
W9R3T9	Phospholipase D OS=Morus notabilis OX=981085 GN=L484_025784 PE=3 SV=1	L484_025784	0.937	0.0855197	cytoplasm	91.603	22.6	16	16	30	K01115	PLD1_2; phospholipase D1/2 [EC:3.1.4.4]	map00564 Glycerophospholipid metabolism; map00565 Ether lipid metabolism; map01100 Metabolic pathways; map01110 Biosynthesis of secondary metabolites; map04144 Endocytosis		GO:0005622 intracellular; GO:0005623 cell; GO:0005737 cytoplasm; GO:0005773 vacuole; GO:0005783 endoplasmic reticulum; GO:0005886 plasma membrane; GO:0009536 plastid; GO:0012505 endomembrane system; GO:0016020 membrane; GO:0043226 organelle; GO:0043227 membrane-bounded organelle; GO:0043229 intracellular organelle; GO:0043231 intracellular membrane-bounded organelle; GO:0071944 cell periphery;		PF00168	C2 domain	I	KOG1329	Phospholipase D1
W9S9D9	Cytochrome c oxidase subunit 6b-1 OS=Morus notabilis OX=981085 GN=L484_023004 PE=4 SV=1	L484_023004	0.694	0.000942796	mitochondria	15.357	7.8	1	1	4	K02267	COX6B; cytochrome c oxidase subunit 6b	map00190 Oxidative phosphorylation; map01100 Metabolic pathways	GO:0006950 response to stress; GO:0006970 response to osmotic stress; GO:0009628 response to abiotic stimulus; GO:0009651 response to salt stress; GO:0050896 response to stimulus;	GO:0005622 intracellular; GO:0005623 cell; GO:0005737 cytoplasm; GO:0005739 mitochondrion; GO:0009507 chloroplast; GO:0009534 chloroplast thylakoid; GO:0009535 chloroplast thylakoid membrane; GO:0009536 plastid; GO:0009579 thylakoid; GO:0016020 membrane; GO:0031976 plastid thylakoid; GO:0031984 organelle subcompartment; GO:0034357 photosynthetic membrane; GO:0042651 thylakoid membrane; GO:0043226…	GO:0005488 binding; GO:0005507 copper ion binding; GO:0043167 ion binding; GO:0043169 cation binding; GO:0046872 metal ion binding; GO:0046914 transition metal ion binding;	PF02297	Cytochrome oxidase c subunit VIb	C	KOG3057	Cytochrome c oxidase, subunit VIb/COX12
W9R554	NAD(P)H-quinone oxidoreductase subunit O, chloroplastic(predicted) OS=Morus notabilis OX=981085 GN=L484_019949 PE=4 SV=1	L484_019949	0.759	0.0259353	mitochondria	18.681	17.1	2	2	6				GO:0009987 cellular process; GO:0010257 NADH dehydrogenase complex assembly; GO:0010258 NADH dehydrogenase complex (plastoquinone) assembly; GO:0016043 cellular component organization; GO:0022607 cellular component assembly; GO:0034622 cellular protein-containing complex assembly; GO:0043933 protein-containing complex subunit organization; GO:0044085 cellular component biogenesis; GO:0065003 prot…	GO:0005622 intracellular; GO:0005623 cell; GO:0005737 cytoplasm; GO:0009507 chloroplast; GO:0009534 chloroplast thylakoid; GO:0009535 chloroplast thylakoid membrane; GO:0009536 plastid; GO:0009579 thylakoid; GO:0010598 NAD(P)H dehydrogenase complex (plastoquinone); GO:0016020 membrane; GO:0031976 plastid thylakoid; GO:0031984 organelle subcompartment; GO:0032991 protein-containing complex; GO:003…
W9S5E6	Carboxypeptidase OS=Morus notabilis OX=981085 GN=L484_003526 PE=3 SV=1	L484_003526	0.755	0.0127688	extracellular	49.549	2.3	1	1	2	K16297	SCPL-II; serine carboxypeptidase-like clade II [EC:3.4.16.-]		GO:0006508 proteolysis; GO:0006807 nitrogen compound metabolic process; GO:0008152 metabolic process; GO:0009056 catabolic process; GO:0009057 macromolecule catabolic process; GO:0009987 cellular process; GO:0019538 protein metabolic process; GO:0030163 protein catabolic process; GO:0043170 macromolecule metabolic process; GO:0044237 cellular metabolic process; GO:0044238 primary metabolic proces…	GO:0005618 cell wall; GO:0005623 cell; GO:0030312 external encapsulating structure; GO:0071944 cell periphery;	GO:0003824 catalytic activity; GO:0004180 carboxypeptidase activity; GO:0004185 serine-type carboxypeptidase activity; GO:0008233 peptidase activity; GO:0008236 serine-type peptidase activity; GO:0008238 exopeptidase activity; GO:0016787 hydrolase activity; GO:0017171 serine hydrolase activity; GO:0070008 serine-type exopeptidase activity; GO:0070011 peptidase activity, acting on L-amino acid pep…	PF00450	Serine carboxypeptidase	O	KOG1282	Serine carboxypeptidases (lysosomal cathepsin A)
W9QZ41	6-phosphogluconate dehydrogenase, decarboxylating OS=Morus notabilis OX=981085 GN=L484_026532 PE=3 SV=1	L484_026532	0.886	0.252125	chloroplast	53.592	7.2	3	2	4	K00033	PGD, gnd, gntZ; 6-phosphogluconate dehydrogenase [EC:1.1.1.44 1.1.1.343]	map00030 Pentose phosphate pathway; map00480 Glutathione metabolism; map01100 Metabolic pathways; map01110 Biosynthesis of secondary metabolites; map01200 Carbon metabolism	GO:0000003 reproduction; GO:0006950 response to stress; GO:0006970 response to osmotic stress; GO:0008037 cell recognition; GO:0008152 metabolic process; GO:0009566 fertilization; GO:0009567 double fertilization forming a zygote and endosperm; GO:0009628 response to abiotic stimulus; GO:0009651 response to salt stress; GO:0009987 cellular process; GO:0009988 cell-cell recognition; GO:0016043 cell…	GO:0005622 intracellular; GO:0005623 cell; GO:0005737 cytoplasm; GO:0005777 peroxisome; GO:0005829 cytosol; GO:0009507 chloroplast; GO:0009532 plastid stroma; GO:0009536 plastid; GO:0009570 chloroplast stroma; GO:0019822 P4 peroxisome; GO:0042579 microbody; GO:0043226 organelle; GO:0043227 membrane-bounded organelle; GO:0043229 intracellular organelle; GO:0043231 intracellular membrane-bounded or…	GO:0003824 catalytic activity; GO:0004616 phosphogluconate dehydrogenase (decarboxylating) activity; GO:0016491 oxidoreductase activity; GO:0016614 oxidoreductase activity, acting on CH-OH group of donors; GO:0016616 oxidoreductase activity, acting on the CH-OH group of donors, NAD or NADP as acceptor;	PF03446; PF00393	NAD binding domain of 6-phosphogluconate dehydrogenase; 6-phosphogluconate dehydrogenase, C-terminal domain	G	KOG2653	6-phosphogluconate dehydrogenase
W9QLS3	Ankyrin repeat domain-containing protein 2 OS=Morus notabilis OX=981085 GN=L484_013768 PE=4 SV=1	L484_013768	1.085	0.204949	chloroplast	46.242	20.9	7	7	43									S	KOG0504	FOG: Ankyrin repeat
W9SBY5	Endoplasmin-like protein OS=Morus notabilis OX=981085 GN=L484_021880 PE=3 SV=1	L484_021880	0.577	0.000173115	chloroplast	114.01	22.6	22	22	40	K09487	HSP90B, TRA1; heat shock protein 90kDa beta	map04141 Protein processing in endoplasmic reticulum; map04626 Plant-pathogen interaction	GO:0001101 response to acid chemical; GO:0002790 peptide secretion; GO:0006810 transport; GO:0006950 response to stress; GO:0006970 response to osmotic stress; GO:0008104 protein localization; GO:0009266 response to temperature stimulus; GO:0009306 protein secretion; GO:0009409 response to cold; GO:0009414 response to water deprivation; GO:0009415 response to water; GO:0009628 response to abiotic…	GO:0005576 extracellular region; GO:0005622 intracellular; GO:0005623 cell; GO:0005634 nucleus; GO:0005737 cytoplasm; GO:0005739 mitochondrion; GO:0005773 vacuole; GO:0005774 vacuolar membrane; GO:0005783 endoplasmic reticulum; GO:0005788 endoplasmic reticulum lumen; GO:0005886 plasma membrane; GO:0005911 cell-cell junction; GO:0009506 plasmodesma; GO:0009507 chloroplast; GO:0009536 plastid; GO:0…	GO:0003824 catalytic activity; GO:0016462 pyrophosphatase activity; GO:0016787 hydrolase activity; GO:0016817 hydrolase activity, acting on acid anhydrides; GO:0016818 hydrolase activity, acting on acid anhydrides, in phosphorus-containing anhydrides; GO:0016887 ATPase activity; GO:0017111 nucleoside-triphosphatase activity;	PF02518	Histidine kinase-, DNA gyrase B-, and HSP90-like ATPase	O	KOG0020	Endoplasmic reticulum glucose-regulated protein (GRP94/endoplasmin), HSP90 family
W9S9U6	Epidermis-specific secreted glycoprotein EP1 OS=Morus notabilis OX=981085 GN=L484_018658 PE=4 SV=1	L484_018658	1.591	0.00107247	extracellular	48.276	11.1	5	2	6				GO:0006810 transport; GO:0006833 water transport; GO:0042044 fluid transport; GO:0051179 localization; GO:0051234 establishment of localization;	GO:0005576 extracellular region; GO:0005618 cell wall; GO:0005622 intracellular; GO:0005623 cell; GO:0005737 cytoplasm; GO:0005773 vacuole; GO:0005774 vacuolar membrane; GO:0005794 Golgi apparatus; GO:0005829 cytosol; GO:0009505 plant-type cell wall; GO:0012505 endomembrane system; GO:0016020 membrane; GO:0030312 external encapsulating structure; GO:0031090 organelle membrane; GO:0043226 organell…		PF01453; PF00954; PF08276	D-mannose binding lectin; S-locus glycoprotein family; PAN-like domain
W9QLF4	M20_dimer domain-containing protein OS=Morus notabilis OX=981085 GN=L484_013737 PE=4 SV=1	L484_013737	1.12	0.052374	chloroplast	44.996	13.2	4	3	9	K14677	ACY1; aminoacylase [EC:3.5.1.14]	map00220 Arginine biosynthesis; map01100 Metabolic pathways; map01110 Biosynthesis of secondary metabolites; map01210 2-Oxocarboxylic acid metabolism; map01230 Biosynthesis of amino acids		GO:0005576 extracellular region; GO:0005615 extracellular space; GO:0031982 vesicle; GO:0043226 organelle; GO:0043227 membrane-bounded organelle; GO:0043230 extracellular organelle; GO:0070062 extracellular exosome; GO:1903561 extracellular vesicle;	GO:0003824 catalytic activity; GO:0004046 aminoacylase activity; GO:0005488 binding; GO:0005515 protein binding; GO:0016787 hydrolase activity; GO:0016810 hydrolase activity, acting on carbon-nitrogen (but not peptide) bonds; GO:0016811 hydrolase activity, acting on carbon-nitrogen (but not peptide) bonds, in linear amides; GO:0042802 identical protein binding;	PF07687	Peptidase dimerisation domain	E	KOG2275	Aminoacylase ACY1 and related metalloexopeptidases
W9QXA3	Putative inactive receptor kinase OS=Morus notabilis OX=981085 GN=L484_010493 PE=4 SV=1	L484_010493	1.22	0.0132896	plasma membrane	65.465	2.3	1	1	1				GO:0002831 regulation of response to biotic stimulus; GO:0002832 negative regulation of response to biotic stimulus; GO:0031347 regulation of defense response; GO:0031348 negative regulation of defense response; GO:0032101 regulation of response to external stimulus; GO:0032102 negative regulation of response to external stimulus; GO:0043900 regulation of multi-organism process; GO:0043901 negati…	GO:0005622 intracellular; GO:0005623 cell; GO:0005634 nucleus; GO:0005737 cytoplasm; GO:0005886 plasma membrane; GO:0009507 chloroplast; GO:0009536 plastid; GO:0016020 membrane; GO:0043226 organelle; GO:0043227 membrane-bounded organelle; GO:0043229 intracellular organelle; GO:0043231 intracellular membrane-bounded organelle; GO:0071944 cell periphery;		PF00069	Protein kinase domain
W9S537	Isoaspartyl peptidase/L-asparaginase 1 OS=Morus notabilis OX=981085 GN=L484_016678 PE=4 SV=1	L484_016678	1.126	0.0754355	cytoplasm	33.081	10.1	3	3	5	K13051	ASRGL1, iaaA; L-asparaginase / beta-aspartyl-peptidase [EC:3.5.1.1 3.4.19.5]	map00250 Alanine, aspartate and glutamate metabolism; map00460 Cyanoamino acid metabolism; map01100 Metabolic pathways; map01110 Biosynthesis of secondary metabolites	GO:0001101 response to acid chemical; GO:0002376 immune system process; GO:0006508 proteolysis; GO:0006807 nitrogen compound metabolic process; GO:0006950 response to stress; GO:0006952 defense response; GO:0006955 immune response; GO:0008152 metabolic process; GO:0009056 catabolic process; GO:0009057 macromolecule catabolic process; GO:0009414 response to water deprivation; GO:0009415 response t…	GO:0005622 intracellular; GO:0005623 cell; GO:0005737 cytoplasm; GO:0005783 endoplasmic reticulum; GO:0005829 cytosol; GO:0012505 endomembrane system; GO:0043226 organelle; GO:0043227 membrane-bounded organelle; GO:0043229 intracellular organelle; GO:0043231 intracellular membrane-bounded organelle;	GO:0003824 catalytic activity; GO:0004067 asparaginase activity; GO:0004175 endopeptidase activity; GO:0004190 aspartic-type endopeptidase activity; GO:0008233 peptidase activity; GO:0016787 hydrolase activity; GO:0016810 hydrolase activity, acting on carbon-nitrogen (but not peptide) bonds; GO:0016811 hydrolase activity, acting on carbon-nitrogen (but not peptide) bonds, in linear amides; GO:007…	PF01112	Asparaginase	E	KOG1592	Asparaginase
W9S728	Triosephosphate isomerase OS=Morus notabilis OX=981085 GN=L484_010743 PE=3 SV=1	L484_010743	0.813	0.00342421	chloroplast	27.394	33.9	9	8	38	K01803	TPI, tpiA; triosephosphate isomerase (TIM) [EC:5.3.1.1]	map00010 Glycolysis / Gluconeogenesis; map00051 Fructose and mannose metabolism; map00562 Inositol phosphate metabolism; map00710 Carbon fixation in photosynthetic organisms; map01100 Metabolic pathways; map01110 Biosynthesis of secondary metabolites; map01200 Carbon metabolism; map01230 Biosynthesis of amino acids	GO:0005975 carbohydrate metabolic process; GO:0005996 monosaccharide metabolic process; GO:0006006 glucose metabolic process; GO:0006066 alcohol metabolic process; GO:0006071 glycerol metabolic process; GO:0006081 cellular aldehyde metabolic process; GO:0006082 organic acid metabolic process; GO:0006090 pyruvate metabolic process; GO:0006091 generation of precursor metabolites and energy; GO:0006…	GO:0005576 extracellular region; GO:0005618 cell wall; GO:0005622 intracellular; GO:0005623 cell; GO:0005737 cytoplasm; GO:0005739 mitochondrion; GO:0005773 vacuole; GO:0005774 vacuolar membrane; GO:0005829 cytosol; GO:0005886 plasma membrane; GO:0005911 cell-cell junction; GO:0009506 plasmodesma; GO:0009507 chloroplast; GO:0009532 plastid stroma; GO:0009536 plastid; GO:0009570 chloroplast stroma…	GO:0003824 catalytic activity; GO:0004807 triose-phosphate isomerase activity; GO:0005488 binding; GO:0005507 copper ion binding; GO:0016853 isomerase activity; GO:0016860 intramolecular oxidoreductase activity; GO:0016861 intramolecular oxidoreductase activity, interconverting aldoses and ketoses; GO:0043167 ion binding; GO:0043169 cation binding; GO:0046872 metal ion binding; GO:0046914 transit…	PF00121	Triosephosphate isomerase	G	KOG1643	Triosephosphate isomerase
W9RFH2	T-complex protein 1 subunit gamma OS=Morus notabilis OX=981085 GN=L484_020407 PE=3 SV=1	L484_020407	0.974	0.506144	extracellular	151.28	2.2	3	1	6	K09495	CCT3, TRIC5; T-complex protein 1 subunit gamma		GO:0000902 cell morphogenesis; GO:0001101 response to acid chemical; GO:0005975 carbohydrate metabolic process; GO:0006457 protein folding; GO:0006458 'de novo' protein folding; GO:0006464 cellular protein modification process; GO:0006468 protein phosphorylation; GO:0006793 phosphorus metabolic process; GO:0006796 phosphate-containing compound metabolic process; GO:0006807 nitrogen compound metab…	GO:0005622 intracellular; GO:0005623 cell; GO:0005737 cytoplasm; GO:0005829 cytosol; GO:0005832 chaperonin-containing T-complex; GO:0032991 protein-containing complex; GO:0101031 chaperone complex;	GO:0003824 catalytic activity; GO:0004672 protein kinase activity; GO:0004674 protein serine/threonine kinase activity; GO:0005488 binding; GO:0005515 protein binding; GO:0016301 kinase activity; GO:0016740 transferase activity; GO:0016772 transferase activity, transferring phosphorus-containing groups; GO:0016773 phosphotransferase activity, alcohol group as acceptor; GO:0044183 protein folding …	PF13947; PF07645; PF00069; PF08806	Wall-associated receptor kinase galacturonan-binding; Calcium-binding EGF domain; Protein kinase domain; Sep15/SelM redox domain	O	KOG0364	Chaperonin complex component, TCP-1 gamma subunit (CCT3)
W9R928	Splicing factor 3B subunit 4 OS=Morus notabilis OX=981085 GN=L484_014619 PE=4 SV=1	L484_014619	1.368	0.00539547	chloroplast	40.263	9.9	3	3	7	K12831	SF3B4, SAP49; splicing factor 3B subunit 4	map03040 Spliceosome				PF00076	RNA recognition motif. (a.k.a. RRM, RBD, or RNP domain)	A	KOG0131	Splicing factor 3b, subunit 4
W9QF16	Pentatricopeptide repeat-containing protein OS=Morus notabilis OX=981085 GN=L484_013565 PE=4 SV=1	L484_013565	1.132	0.37126	nucleus	83.348	1.5	1	1	1				GO:0006139 nucleobase-containing compound metabolic process; GO:0006725 cellular aromatic compound metabolic process; GO:0006807 nitrogen compound metabolic process; GO:0008152 metabolic process; GO:0009451 RNA modification; GO:0009987 cellular process; GO:0016070 RNA metabolic process; GO:0034641 cellular nitrogen compound metabolic process; GO:0043170 macromolecule metabolic process; GO:0043412…	GO:0005622 intracellular; GO:0005623 cell; GO:0043226 organelle; GO:0043227 membrane-bounded organelle; GO:0043229 intracellular organelle; GO:0043231 intracellular membrane-bounded organelle;	GO:0003676 nucleic acid binding; GO:0003723 RNA binding; GO:0003824 catalytic activity; GO:0004518 nuclease activity; GO:0004519 endonuclease activity; GO:0005488 binding; GO:0016787 hydrolase activity; GO:0016788 hydrolase activity, acting on ester bonds; GO:0097159 organic cyclic compound binding; GO:1901363 heterocyclic compound binding;	PF12352	Snare region anchored in the vesicle membrane C-terminus	S	KOG4197	FOG: PPR repeat
W9RNQ0	Patellin-3-like(predicted) OS=Morus notabilis OX=981085 GN=L484_008304 PE=4 SV=1	L484_008304	1.28	0.00395866	cytoplasm	72	12.6	8	8	25				GO:0000003 reproduction; GO:0000902 cell morphogenesis; GO:0000904 cell morphogenesis involved in differentiation; GO:0003006 developmental process involved in reproduction; GO:0009653 anatomical structure morphogenesis; GO:0009826 unidimensional cell growth; GO:0009856 pollination; GO:0009860 pollen tube growth; GO:0009932 cell tip growth; GO:0009987 cellular process; GO:0016043 cellular compone…	GO:0005576 extracellular region; GO:0005622 intracellular; GO:0005623 cell; GO:0005737 cytoplasm; GO:0005773 vacuole; GO:0005794 Golgi apparatus; GO:0005886 plasma membrane; GO:0005911 cell-cell junction; GO:0009506 plasmodesma; GO:0009507 chloroplast; GO:0009536 plastid; GO:0012505 endomembrane system; GO:0016020 membrane; GO:0030054 cell junction; GO:0043226 organelle; GO:0043227 membrane-bound…	GO:0002020 protease binding; GO:0005488 binding; GO:0005515 protein binding; GO:0019899 enzyme binding;	PF03765; PF00650	CRAL/TRIO, N-terminal domain; CRAL/TRIO domain	I	KOG1471	Phosphatidylinositol transfer protein SEC14 and related proteins
W9RJW9	Aminomethyltransferase OS=Morus notabilis OX=981085 GN=L484_014190 PE=3 SV=1	L484_014190	1.282	0.000343256	mitochondria	44.06	61.7	22	22	116	K00605	gcvT, AMT; aminomethyltransferase [EC:2.1.2.10]	map00260 Glycine, serine and threonine metabolism; map00630 Glyoxylate and dicarboxylate metabolism; map00670 One carbon pool by folate; map01100 Metabolic pathways; map01110 Biosynthesis of secondary metabolites; map01200 Carbon metabolism	GO:0010035 response to inorganic substance; GO:0010038 response to metal ion; GO:0042221 response to chemical; GO:0046686 response to cadmium ion; GO:0050896 response to stimulus;	GO:0005576 extracellular region; GO:0005622 intracellular; GO:0005623 cell; GO:0005737 cytoplasm; GO:0005739 mitochondrion; GO:0005829 cytosol; GO:0005840 ribosome; GO:0009507 chloroplast; GO:0009526 plastid envelope; GO:0009532 plastid stroma; GO:0009534 chloroplast thylakoid; GO:0009536 plastid; GO:0009570 chloroplast stroma; GO:0009579 thylakoid; GO:0009941 chloroplast envelope; GO:0016020 mem…		PF01571; PF08669	Aminomethyltransferase folate-binding domain; Glycine cleavage T-protein C-terminal barrel domain	E	KOG2770	Aminomethyl transferase
W9RCJ5	probable galactinol--sucrose galactosyltransferase 2(predicted) OS=Morus notabilis OX=981085 GN=L484_017952 PE=4 SV=1	L484_017952	0.473	0.00159583	chloroplast	84.3	13.9	8	8	11
W9RWG8	Putative Heat shock protein DnaJ, cysteine-rich(predicted) OS=Morus notabilis OX=981085 GN=L484_009457 PE=4 SV=1	L484_009457	1.64	0.00228496	chloroplast	13.863	10.6	2	2	2
W9RZG1	Delta-1-pyrroline-5-carboxylate synthase OS=Morus notabilis OX=981085 GN=L484_010401 PE=3 SV=1	L484_010401	0.688	0.0447792	endoplasmic reticulum	80.105	8.1	5	5	8	K12657	ALDH18A1, P5CS; delta-1-pyrroline-5-carboxylate synthetase [EC:2.7.2.11 1.2.1.41]	map00330 Arginine and proline metabolism; map01100 Metabolic pathways; map01110 Biosynthesis of secondary metabolites; map01230 Biosynthesis of amino acids	GO:0000003 reproduction; GO:0001101 response to acid chemical; GO:0003006 developmental process involved in reproduction; GO:0006082 organic acid metabolic process; GO:0006520 cellular amino acid metabolic process; GO:0006560 proline metabolic process; GO:0006561 proline biosynthetic process; GO:0006807 nitrogen compound metabolic process; GO:0006950 response to stress; GO:0006970 response to osm…	GO:0005622 intracellular; GO:0005623 cell; GO:0005737 cytoplasm; GO:0005829 cytosol; GO:0005911 cell-cell junction; GO:0009506 plasmodesma; GO:0009507 chloroplast; GO:0009536 plastid; GO:0016020 membrane; GO:0030054 cell junction; GO:0043226 organelle; GO:0043227 membrane-bounded organelle; GO:0043229 intracellular organelle; GO:0043231 intracellular membrane-bounded organelle; GO:0055044 symplas…	GO:0003824 catalytic activity; GO:0004350 glutamate-5-semialdehyde dehydrogenase activity; GO:0016491 oxidoreductase activity; GO:0016620 oxidoreductase activity, acting on the aldehyde or oxo group of donors, NAD or NADP as acceptor; GO:0016903 oxidoreductase activity, acting on the aldehyde or oxo group of donors; GO:0017084 delta1-pyrroline-5-carboxylate synthetase activity;			E	KOG4165	Gamma-glutamyl phosphate reductase
W9QUG2	Aha1_N domain-containing protein OS=Morus notabilis OX=981085 GN=L484_020747 PE=4 SV=1	L484_020747	0.915	0.249716	chloroplast	21.365	6.7	1	1	1							PF09229	Activator of Hsp90 ATPase, N-terminal	O	KOG2936	Uncharacterized conserved protein
W9QVB8	PspA/IM(predicted) OS=Morus notabilis OX=981085 GN=L484_018127 PE=4 SV=1	L484_018127	1.139	0.010368	chloroplast	35.512	38.6	11	11	32	K03969	pspA; phage shock protein A		GO:0006996 organelle organization; GO:0009657 plastid organization; GO:0009668 plastid membrane organization; GO:0009987 cellular process; GO:0010027 thylakoid membrane organization; GO:0016043 cellular component organization; GO:0016050 vesicle organization; GO:0061024 membrane organization; GO:0071840 cellular component organization or biogenesis;	GO:0000229 cytoplasmic chromosome; GO:0005622 intracellular; GO:0005623 cell; GO:0005694 chromosome; GO:0005737 cytoplasm; GO:0009295 nucleoid; GO:0009507 chloroplast; GO:0009508 plastid chromosome; GO:0009526 plastid envelope; GO:0009528 plastid inner membrane; GO:0009532 plastid stroma; GO:0009534 chloroplast thylakoid; GO:0009535 chloroplast thylakoid membrane; GO:0009536 plastid; GO:0009570 c…
W9RBS0	Rieske domain-containing protein OS=Morus notabilis OX=981085 GN=L484_014281 PE=4 SV=1	L484_014281	0.558	0.00301382	chloroplast	26.885	14.4	3	3	8
W9RCU7	Ras-related protein RABE1c OS=Morus notabilis OX=981085 GN=L484_025389 PE=4 SV=1	L484_025389	1.233	0.07946	chloroplast	18.717	27.9	5	2	12	K07901	RAB8A, MEL; Ras-related protein Rab-8A	map04144 Endocytosis	GO:0000160 phosphorelay signal transduction system; GO:0002790 peptide secretion; GO:0006810 transport; GO:0006887 exocytosis; GO:0006904 vesicle docking involved in exocytosis; GO:0007154 cell communication; GO:0007165 signal transduction; GO:0008104 protein localization; GO:0009306 protein secretion; GO:0009719 response to endogenous stimulus; GO:0009723 response to ethylene; GO:0009725 respons…	GO:0005622 intracellular; GO:0005623 cell; GO:0005737 cytoplasm; GO:0005773 vacuole; GO:0005774 vacuolar membrane; GO:0005829 cytosol; GO:0005886 plasma membrane; GO:0016020 membrane; GO:0031090 organelle membrane; GO:0043226 organelle; GO:0043227 membrane-bounded organelle; GO:0043229 intracellular organelle; GO:0043231 intracellular membrane-bounded organelle; GO:0071944 cell periphery; GO:0098…	GO:0000166 nucleotide binding; GO:0001882 nucleoside binding; GO:0001883 purine nucleoside binding; GO:0005488 binding; GO:0005525 GTP binding; GO:0017076 purine nucleotide binding; GO:0019001 guanyl nucleotide binding; GO:0032549 ribonucleoside binding; GO:0032550 purine ribonucleoside binding; GO:0032553 ribonucleotide binding; GO:0032555 purine ribonucleotide binding; GO:0032561 guanyl ribonuc…	PF00071	Ras family	U	KOG0078	GTP-binding protein SEC4, small G protein superfamily, and related Ras family GTP-binding proteins
W9QJN7	Mitochondrial glycoprotein(predicted) OS=Morus notabilis OX=981085 GN=L484_014460 PE=4 SV=1	L484_014460	1.79	0.0140816	mitochondria	28.155	3.7	1	1	2	K15414	C1QBP; complement component 1 Q subcomponent-binding protein, mitochondrial			GO:0005622 intracellular; GO:0005623 cell; GO:0005737 cytoplasm; GO:0005739 mitochondrion; GO:0043226 organelle; GO:0043227 membrane-bounded organelle; GO:0043229 intracellular organelle; GO:0043231 intracellular membrane-bounded organelle;		PF02330	Mitochondrial glycoprotein
W9RZL6	ATP synthase subunit gamma OS=Morus notabilis OX=981085 GN=L484_007110 PE=3 SV=1	L484_007110	0.741	0.0066138	mitochondria	35.545	14.4	3	3	7	K02136	ATPeF1G, ATP5C1, ATP3; F-type H+-transporting ATPase subunit gamma	map00190 Oxidative phosphorylation; map01100 Metabolic pathways		GO:0005618 cell wall; GO:0005622 intracellular; GO:0005623 cell; GO:0005634 nucleus; GO:0005730 nucleolus; GO:0005737 cytoplasm; GO:0005739 mitochondrion; GO:0005740 mitochondrial envelope; GO:0005743 mitochondrial inner membrane; GO:0005753 mitochondrial proton-transporting ATP synthase complex; GO:0009507 chloroplast; GO:0009536 plastid; GO:0016020 membrane; GO:0016469 proton-transporting two-s…	GO:0005488 binding; GO:0008270 zinc ion binding; GO:0043167 ion binding; GO:0043169 cation binding; GO:0046872 metal ion binding; GO:0046914 transition metal ion binding;	PF00231	ATP synthase	C	KOG1531	F0F1-type ATP synthase, gamma subunit
W9QKR2	Nuclear-interacting partner of ALK OS=Morus notabilis OX=981085 GN=L484_011437 PE=4 SV=1	L484_011437	1.162	0.03355	nucleus	104.3	1.5	1	1	1				GO:0009966 regulation of signal transduction; GO:0009968 negative regulation of signal transduction; GO:0010646 regulation of cell communication; GO:0010648 negative regulation of cell communication; GO:0010941 regulation of cell death; GO:0023051 regulation of signaling; GO:0023057 negative regulation of signaling; GO:0042981 regulation of apoptotic process; GO:0043066 negative regulation of apo…	GO:0005622 intracellular; GO:0005623 cell; GO:0005634 nucleus; GO:0005635 nuclear envelope; GO:0012505 endomembrane system; GO:0016020 membrane; GO:0031090 organelle membrane; GO:0031965 nuclear membrane; GO:0031967 organelle envelope; GO:0031975 envelope; GO:0043226 organelle; GO:0043227 membrane-bounded organelle; GO:0043229 intracellular organelle; GO:0043231 intracellular membrane-bounded org…	GO:0005488 binding; GO:0005515 protein binding; GO:0019899 enzyme binding; GO:0019900 kinase binding; GO:0019901 protein kinase binding;	PF07967	C3HC zinc finger-like	S	KOG4765	Uncharacterized conserved protein
W9S192	Putative calcium-binding protein CML23 OS=Morus notabilis OX=981085 GN=L484_027232 PE=4 SV=1	L484_027232	1.199	0.000569405	nucleus	16.776	18.5	3	3	7	K13448	CML; calcium-binding protein CML	map04626 Plant-pathogen interaction	GO:0001505 regulation of neurotransmitter levels; GO:0009909 regulation of flower development; GO:0019222 regulation of metabolic process; GO:0031323 regulation of cellular metabolic process; GO:0048580 regulation of post-embryonic development; GO:0048831 regulation of shoot system development; GO:0050789 regulation of biological process; GO:0050793 regulation of developmental process; GO:0050794…		GO:0005488 binding; GO:0005509 calcium ion binding; GO:0043167 ion binding; GO:0043169 cation binding; GO:0046872 metal ion binding;	PF13499	EF-hand domain pair	T	KOG0027	Calmodulin and related proteins (EF-Hand superfamily)
W9QVI3	Glucose-6-phosphate 1-epimerase OS=Morus notabilis OX=981085 GN=L484_016733 PE=3 SV=1	L484_016733	0.816	0.00183165	chloroplast	37.298	10.8	3	3	4	K01792	E5.1.3.15; glucose-6-phosphate 1-epimerase [EC:5.1.3.15]	map00010 Glycolysis / Gluconeogenesis; map01100 Metabolic pathways; map01110 Biosynthesis of secondary metabolites						G	KOG1594	Uncharacterized enzymes related to aldose 1-epimerase
W9SLX9	Universal stress protein A-like protein OS=Morus notabilis OX=981085 GN=L484_007710 PE=4 SV=1	L484_007710	1.568	0.00747237	chloroplast	17.854	9.5	2	2	3					GO:0005623 cell; GO:0005886 plasma membrane; GO:0016020 membrane; GO:0071944 cell periphery;	GO:0000166 nucleotide binding; GO:0005488 binding; GO:0008144 drug binding; GO:0016208 AMP binding; GO:0017076 purine nucleotide binding; GO:0030554 adenyl nucleotide binding; GO:0032553 ribonucleotide binding; GO:0032555 purine ribonucleotide binding; GO:0032559 adenyl ribonucleotide binding; GO:0036094 small molecule binding; GO:0043167 ion binding; GO:0043168 anion binding; GO:0043169 cation b…	PF00582	Universal stress protein family
W9R0H2	Leucine--tRNA ligase OS=Morus notabilis OX=981085 GN=L484_002340 PE=3 SV=1	L484_002340	0.887	0.202634	cytoplasm	123.73	8	6	6	10	K01869	LARS, leuS; leucyl-tRNA synthetase [EC:6.1.1.4]	map00970 Aminoacyl-tRNA biosynthesis	GO:0001101 response to acid chemical; GO:0006082 organic acid metabolic process; GO:0006139 nucleobase-containing compound metabolic process; GO:0006399 tRNA metabolic process; GO:0006412 translation; GO:0006418 tRNA aminoacylation for protein translation; GO:0006425 glutaminyl-tRNA aminoacylation; GO:0006429 leucyl-tRNA aminoacylation; GO:0006438 valyl-tRNA aminoacylation; GO:0006518 peptide met…	GO:0000323 lytic vacuole; GO:0005622 intracellular; GO:0005623 cell; GO:0005634 nucleus; GO:0005654 nucleoplasm; GO:0005737 cytoplasm; GO:0005764 lysosome; GO:0005773 vacuole; GO:0005783 endoplasmic reticulum; GO:0005829 cytosol; GO:0005911 cell-cell junction; GO:0009506 plasmodesma; GO:0009507 chloroplast; GO:0009536 plastid; GO:0012505 endomembrane system; GO:0016604 nuclear body; GO:0017101 am…	GO:0003824 catalytic activity; GO:0004812 aminoacyl-tRNA ligase activity; GO:0004819 glutamine-tRNA ligase activity; GO:0004823 leucine-tRNA ligase activity; GO:0004832 valine-tRNA ligase activity; GO:0005096 GTPase activator activity; GO:0008047 enzyme activator activity; GO:0016874 ligase activity; GO:0016875 ligase activity, forming carbon-oxygen bonds; GO:0030234 enzyme regulator activity; GO…	PF08264	Anticodon-binding domain of tRNA	J	KOG0437	Leucyl-tRNA synthetase
W9RW02	Subtilase(predicted) OS=Morus notabilis OX=981085 GN=L484_003542 PE=3 SV=1	L484_003542	0.939	0.554388	chloroplast	80.766	1.5	1	1	1					GO:0005576 extracellular region;		PF05922; PF00082	Peptidase inhibitor I9; Subtilase family
W9RDI2	Anaphase-promoting complex subunit 4 OS=Morus notabilis OX=981085 GN=L484_006393 PE=4 SV=1	L484_006393	1.454	0.0194984	nucleus	85.372	1	1	1	2	K03351	APC4; anaphase-promoting complex subunit 4	map04120 Ubiquitin mediated proteolysis	GO:0000003 reproduction; GO:0003006 developmental process involved in reproduction; GO:0007275 multicellular organism development; GO:0009790 embryo development; GO:0009791 post-embryonic development; GO:0009793 embryo development ending in seed dormancy; GO:0009908 flower development; GO:0010154 fruit development; GO:0022414 reproductive process; GO:0032501 multicellular organismal process; GO:0…	GO:0005622 intracellular; GO:0005623 cell; GO:0005634 nucleus; GO:0043226 organelle; GO:0043227 membrane-bounded organelle; GO:0043229 intracellular organelle; GO:0043231 intracellular membrane-bounded organelle;		PF12896	Anaphase-promoting complex, cyclosome, subunit 4	DIOT	KOG4640	Anaphase-promoting complex (APC), subunit 4
W9S6R3	3-oxoacyl-[acyl-carrier-protein] synthase OS=Morus notabilis OX=981085 GN=L484_021702 PE=3 SV=1	L484_021702	0.74	0.0368352	chloroplast	48.609	10.7	3	3	10	K09458	fabF, OXSM, CEM1; 3-oxoacyl-[acyl-carrier-protein] synthase II [EC:2.3.1.179]	map00061 Fatty acid biosynthesis; map00780 Biotin metabolism; map01100 Metabolic pathways; map01212 Fatty acid metabolism				PF00109; PF02801	Beta-ketoacyl synthase, N-terminal domain; Beta-ketoacyl synthase, C-terminal domain	IQ	KOG1394	3-oxoacyl-(acyl-carrier-protein) synthase (I and II)
W9SMB5	Glucan endo-1,3-beta-glucosidase 7 OS=Morus notabilis OX=981085 GN=L484_027431 PE=3 SV=1	L484_027431	1.7	0.00420699	chloroplast	50.985	9.8	5	4	18					GO:0005623 cell; GO:0005886 plasma membrane; GO:0016020 membrane; GO:0031224 intrinsic component of membrane; GO:0031225 anchored component of membrane; GO:0031226 intrinsic component of plasma membrane; GO:0046658 anchored component of plasma membrane; GO:0071944 cell periphery;	GO:0003824 catalytic activity; GO:0004553 hydrolase activity, hydrolyzing O-glycosyl compounds; GO:0005488 binding; GO:0016787 hydrolase activity; GO:0016798 hydrolase activity, acting on glycosyl bonds; GO:0030246 carbohydrate binding; GO:0030247 polysaccharide binding;	PF00332; PF07983	Glycosyl hydrolases family 17; X8 domain
W9R965	Plastid-lipid-associated protein OS=Morus notabilis OX=981085 GN=L484_014140 PE=4 SV=1	L484_014140	2.367	0.000969778	chloroplast	34.987	13	5	5	21				GO:0001101 response to acid chemical; GO:0006950 response to stress; GO:0009266 response to temperature stimulus; GO:0009314 response to radiation; GO:0009409 response to cold; GO:0009414 response to water deprivation; GO:0009415 response to water; GO:0009416 response to light stimulus; GO:0009628 response to abiotic stimulus; GO:0009642 response to light intensity; GO:0009644 response to high li…	GO:0005622 intracellular; GO:0005623 cell; GO:0005634 nucleus; GO:0005737 cytoplasm; GO:0005739 mitochondrion; GO:0009507 chloroplast; GO:0009526 plastid envelope; GO:0009532 plastid stroma; GO:0009534 chloroplast thylakoid; GO:0009535 chloroplast thylakoid membrane; GO:0009536 plastid; GO:0009570 chloroplast stroma; GO:0009579 thylakoid; GO:0010287 plastoglobule; GO:0010319 stromule; GO:0016020 …
W9S4A8	Protein ROOT HAIR DEFECTIVE 3 homolog OS=Morus notabilis OX=981085 GN=L484_005098 PE=3 SV=1	L484_005098	1.331	0.0106566	plasma membrane	92.075	1.2	1	1	4	K22698	SEY1; protein SEY1 [EC:3.6.5.-]		GO:0000902 cell morphogenesis; GO:0006810 transport; GO:0006888 endoplasmic reticulum to Golgi vesicle-mediated transport; GO:0006996 organelle organization; GO:0007010 cytoskeleton organization; GO:0007275 multicellular organism development; GO:0009653 anatomical structure morphogenesis; GO:0009826 unidimensional cell growth; GO:0009832 plant-type cell wall biogenesis; GO:0009888 tissue developm…	GO:0005622 intracellular; GO:0005623 cell; GO:0005737 cytoplasm; GO:0005773 vacuole; GO:0005774 vacuolar membrane; GO:0005783 endoplasmic reticulum; GO:0005886 plasma membrane; GO:0012505 endomembrane system; GO:0016020 membrane; GO:0031090 organelle membrane; GO:0043226 organelle; GO:0043227 membrane-bounded organelle; GO:0043229 intracellular organelle; GO:0043231 intracellular membrane-bounded…	GO:0000166 nucleotide binding; GO:0001882 nucleoside binding; GO:0001883 purine nucleoside binding; GO:0005488 binding; GO:0005525 GTP binding; GO:0017076 purine nucleotide binding; GO:0019001 guanyl nucleotide binding; GO:0032549 ribonucleoside binding; GO:0032550 purine ribonucleoside binding; GO:0032553 ribonucleotide binding; GO:0032555 purine ribonucleotide binding; GO:0032561 guanyl ribonuc…			S	KOG2203	GTP-binding protein
W9QS57	WD-40 repeat-containing protein MSI4 OS=Morus notabilis OX=981085 GN=L484_027277 PE=4 SV=1	L484_027277	1.459	0.0229362	nucleus	58.392	15.2	7	5	17	K10752	RBBP4, HAT2, CAF1, MIS16; histone-binding protein RBBP4		GO:0006139 nucleobase-containing compound metabolic process; GO:0006259 DNA metabolic process; GO:0006281 DNA repair; GO:0006725 cellular aromatic compound metabolic process; GO:0006807 nitrogen compound metabolic process; GO:0006950 response to stress; GO:0006974 cellular response to DNA damage stimulus; GO:0008152 metabolic process; GO:0009314 response to radiation; GO:0009411 response to UV; G…	GO:0000151 ubiquitin ligase complex; GO:0005622 intracellular; GO:0005623 cell; GO:0005634 nucleus; GO:0005730 nucleolus; GO:0005737 cytoplasm; GO:0005829 cytosol; GO:0031461 cullin-RING ubiquitin ligase complex; GO:0031974 membrane-enclosed lumen; GO:0031981 nuclear lumen; GO:0032991 protein-containing complex; GO:0043226 organelle; GO:0043227 membrane-bounded organelle; GO:0043228 non-membrane-…	GO:0005488 binding; GO:0043167 ion binding; GO:0043169 cation binding; GO:0046872 metal ion binding;			B	KOG0264	Nucleosome remodeling factor, subunit CAF1/NURF55/MSI1
W9QIN8	40S ribosomal protein S19-1 OS=Morus notabilis OX=981085 GN=L484_021008 PE=4 SV=1	L484_021008	0.887	0.314244	cytoplasm	15.891	39.9	6	6	30	K02966	RP-S19e, RPS19; small subunit ribosomal protein S19e	map03010 Ribosome	GO:0000028 ribosomal small subunit assembly; GO:0006996 organelle organization; GO:0009987 cellular process; GO:0016043 cellular component organization; GO:0022607 cellular component assembly; GO:0022613 ribonucleoprotein complex biogenesis; GO:0022618 ribonucleoprotein complex assembly; GO:0034622 cellular protein-containing complex assembly; GO:0042254 ribosome biogenesis; GO:0042255 ribosome a…	GO:0005618 cell wall; GO:0005622 intracellular; GO:0005623 cell; GO:0005737 cytoplasm; GO:0005829 cytosol; GO:0005840 ribosome; GO:0005844 polysome; GO:0005911 cell-cell junction; GO:0009506 plasmodesma; GO:0015935 small ribosomal subunit; GO:0022626 cytosolic ribosome; GO:0022627 cytosolic small ribosomal subunit; GO:0030054 cell junction; GO:0030312 external encapsulating structure; GO:0032991 …	GO:0003735 structural constituent of ribosome; GO:0005198 structural molecule activity;			J	KOG3411	40S ribosomal protein S19
W9SIB2	Cysteine desulfurase 2 OS=Morus notabilis OX=981085 GN=L484_004727 PE=4 SV=1	L484_004727	1.02	0.837207	cytoplasm	29.222	4.2	1	1	1	K11717	sufS; cysteine desulfurase / selenocysteine lyase [EC:2.8.1.7 4.4.1.16]	map00450 Selenocompound metabolism; map01100 Metabolic pathways	GO:0001887 selenium compound metabolic process; GO:0006464 cellular protein modification process; GO:0006790 sulfur compound metabolic process; GO:0006807 nitrogen compound metabolic process; GO:0008152 metabolic process; GO:0009987 cellular process; GO:0010035 response to inorganic substance; GO:0010269 response to selenium ion; GO:0016043 cellular component organization; GO:0016226 iron-sulfur …	GO:0005622 intracellular; GO:0005623 cell; GO:0005737 cytoplasm; GO:0009507 chloroplast; GO:0009536 plastid; GO:0043226 organelle; GO:0043227 membrane-bounded organelle; GO:0043229 intracellular organelle; GO:0043231 intracellular membrane-bounded organelle;	GO:0003824 catalytic activity; GO:0009000 selenocysteine lyase activity; GO:0016740 transferase activity; GO:0016782 transferase activity, transferring sulfur-containing groups; GO:0016783 sulfurtransferase activity; GO:0016829 lyase activity; GO:0016846 carbon-sulfur lyase activity; GO:0031071 cysteine desulfurase activity;	PF00266	Aminotransferase class-V	E	KOG1549	Cysteine desulfurase NFS1
W9REG7	Epimerase domain-containing protein OS=Morus notabilis OX=981085 GN=L484_018888 PE=4 SV=1	L484_018888	0.726	0.00635129	chloroplast	42.272	27.6	11	11	50				GO:0001101 response to acid chemical; GO:0005975 carbohydrate metabolic process; GO:0005996 monosaccharide metabolic process; GO:0006139 nucleobase-containing compound metabolic process; GO:0006355 regulation of transcription, DNA-templated; GO:0006364 rRNA processing; GO:0006396 RNA processing; GO:0006412 translation; GO:0006417 regulation of translation; GO:0006518 peptide metabolic process; GO…	GO:0000427 plastid-encoded plastid RNA polymerase complex; GO:0000428 DNA-directed RNA polymerase complex; GO:0005576 extracellular region; GO:0005622 intracellular; GO:0005623 cell; GO:0005737 cytoplasm; GO:0005773 vacuole; GO:0005777 peroxisome; GO:0005840 ribosome; GO:0005911 cell-cell junction; GO:0009506 plasmodesma; GO:0009507 chloroplast; GO:0009526 plastid envelope; GO:0009532 plastid str…	GO:0003676 nucleic acid binding; GO:0003677 DNA binding; GO:0003723 RNA binding; GO:0005488 binding; GO:0010297 heteropolysaccharide binding; GO:0030246 carbohydrate binding; GO:0030247 polysaccharide binding; GO:0097159 organic cyclic compound binding; GO:1901363 heterocyclic compound binding;
W9SZF7	mitochondrial dicarboxylate/tricarboxylate transporter DTC-like(predicted) OS=Morus notabilis OX=981085 GN=L484_019087 PE=3 SV=1	L484_019087	0.578	0.0012908	cytoplasm	31.959	14.7	4	4	9	K15104	SLC25A11, OGC; solute carrier family 25 (mitochondrial oxoglutarate transporter), member 11		GO:0006810 transport; GO:0006811 ion transport; GO:0006820 anion transport; GO:0006835 dicarboxylic acid transport; GO:0006839 mitochondrial transport; GO:0006842 tricarboxylic acid transport; GO:0015711 organic anion transport; GO:0015740 C4-dicarboxylate transport; GO:0015742 alpha-ketoglutarate transport; GO:0015743 malate transport; GO:0015849 organic acid transport; GO:0034220 ion transmembr…	GO:0005618 cell wall; GO:0005622 intracellular; GO:0005623 cell; GO:0005737 cytoplasm; GO:0005739 mitochondrion; GO:0005740 mitochondrial envelope; GO:0005743 mitochondrial inner membrane; GO:0005773 vacuole; GO:0005774 vacuolar membrane; GO:0005911 cell-cell junction; GO:0009506 plasmodesma; GO:0009507 chloroplast; GO:0009526 plastid envelope; GO:0009536 plastid; GO:0009941 chloroplast envelope;…	GO:0005215 transporter activity; GO:0005310 dicarboxylic acid transmembrane transporter activity; GO:0005342 organic acid transmembrane transporter activity; GO:0008509 anion transmembrane transporter activity; GO:0008514 organic anion transmembrane transporter activity; GO:0015075 ion transmembrane transporter activity; GO:0015140 malate transmembrane transporter activity; GO:0015142 tricarboxyl…			C	KOG0759	Mitochondrial oxoglutarate/malate carrier proteins
W9RK76	Urease domain-containing protein OS=Morus notabilis OX=981085 GN=L484_006750 PE=3 SV=1	L484_006750	1.309	0.0226163	cytoplasm	94.348	4.6	3	3	4	K01427	URE; urease [EC:3.5.1.5]	map00220 Arginine biosynthesis; map00230 Purine metabolism; map01100 Metabolic pathways	GO:0006807 nitrogen compound metabolic process; GO:0008152 metabolic process;		GO:0003824 catalytic activity; GO:0009039 urease activity; GO:0016787 hydrolase activity; GO:0016810 hydrolase activity, acting on carbon-nitrogen (but not peptide) bonds; GO:0016811 hydrolase activity, acting on carbon-nitrogen (but not peptide) bonds, in linear amides;	PF00547; PF00699; PF00449; PF01979	Urease, gamma subunit; Urease beta subunit; Urease alpha-subunit, N-terminal domain; Amidohydrolase family
W9R6U4	Endogenous alpha-amylase/subtilisin inhibitor OS=Morus notabilis OX=981085 GN=L484_010987 PE=4 SV=1	L484_010987	1.365	0.00168869	extracellular	21.115	24.1	4	4	14				GO:0009892 negative regulation of metabolic process; GO:0010466 negative regulation of peptidase activity; GO:0010605 negative regulation of macromolecule metabolic process; GO:0010951 negative regulation of endopeptidase activity; GO:0019222 regulation of metabolic process; GO:0030162 regulation of proteolysis; GO:0031323 regulation of cellular metabolic process; GO:0031324 negative regulation o…		GO:0004857 enzyme inhibitor activity; GO:0004866 endopeptidase inhibitor activity; GO:0004867 serine-type endopeptidase inhibitor activity; GO:0015066 alpha-amylase inhibitor activity; GO:0030234 enzyme regulator activity; GO:0030414 peptidase inhibitor activity; GO:0061134 peptidase regulator activity; GO:0061135 endopeptidase regulator activity; GO:0098772 molecular function regulator;	PF00197	Trypsin and protease inhibitor
W9SA42	Subtilase(predicted) OS=Morus notabilis OX=981085 GN=L484_010385 PE=3 SV=1	L484_010385	0.981	0.611847	chloroplast	81.506	16.6	13	9	46					GO:0005576 extracellular region;		PF05922; PF00082	Peptidase inhibitor I9; Subtilase family
W9SBQ9	SufE domain-containing protein OS=Morus notabilis OX=981085 GN=L484_020221 PE=4 SV=1	L484_020221	1.133	0.00558487	chloroplast	41.572	6.6	2	2	2	K22066	BOLA1; BolA-like protein 1		GO:0043085 positive regulation of catalytic activity; GO:0044093 positive regulation of molecular function; GO:0050790 regulation of catalytic activity; GO:0065007 biological regulation; GO:0065009 regulation of molecular function;	GO:0005622 intracellular; GO:0005623 cell; GO:0005737 cytoplasm; GO:0005739 mitochondrion; GO:0009507 chloroplast; GO:0009532 plastid stroma; GO:0009536 plastid; GO:0009570 chloroplast stroma; GO:0043226 organelle; GO:0043227 membrane-bounded organelle; GO:0043229 intracellular organelle; GO:0043231 intracellular membrane-bounded organelle;	GO:0008047 enzyme activator activity; GO:0030234 enzyme regulator activity; GO:0098772 molecular function regulator;			T	KOG2313	Stress-induced protein UVI31+
W9RND1	Endosulphine(predicted) OS=Morus notabilis OX=981085 GN=L484_010346 PE=3 SV=1	L484_010346	1.087	0.223578	mitochondria	17.606	7.6	1	1	3
W9S0W6	Peptidyl-prolyl cis-trans isomerase B OS=Morus notabilis OX=981085 GN=L484_007610 PE=4 SV=1	L484_007610	1.779	0.00112177	chloroplast	53.409	5.3	3	3	7	K03768	PPIB, ppiB; peptidyl-prolyl cis-trans isomerase B (cyclophilin B) [EC:5.2.1.8]		GO:0000413 protein peptidyl-prolyl isomerization; GO:0006457 protein folding; GO:0006464 cellular protein modification process; GO:0006807 nitrogen compound metabolic process; GO:0008152 metabolic process; GO:0009987 cellular process; GO:0018193 peptidyl-amino acid modification; GO:0018208 peptidyl-proline modification; GO:0019538 protein metabolic process; GO:0036211 protein modification process…	GO:0005622 intracellular; GO:0005623 cell; GO:0005737 cytoplasm; GO:0009507 chloroplast; GO:0009536 plastid; GO:0009579 thylakoid; GO:0031977 thylakoid lumen; GO:0032991 protein-containing complex; GO:0043226 organelle; GO:0043227 membrane-bounded organelle; GO:0043229 intracellular organelle; GO:0043231 intracellular membrane-bounded organelle;	GO:0003755 peptidyl-prolyl cis-trans isomerase activity; GO:0003824 catalytic activity; GO:0005488 binding; GO:0008144 drug binding; GO:0016018 cyclosporin A binding; GO:0016853 isomerase activity; GO:0016859 cis-trans isomerase activity; GO:0033218 amide binding; GO:0042277 peptide binding; GO:0044877 protein-containing complex binding; GO:0140096 catalytic activity, acting on a protein;	PF00160	Cyclophilin type peptidyl-prolyl cis-trans isomerase/CLD	O	KOG0865	Cyclophilin type peptidyl-prolyl cis-trans isomerase
W9QV67	Pentatricopeptide repeat(predicted) OS=Morus notabilis OX=981085 GN=L484_018066 PE=4 SV=1	L484_018066	0.814	0.00744394	chloroplast	60.991	1.7	1	1	1				GO:0006139 nucleobase-containing compound metabolic process; GO:0006725 cellular aromatic compound metabolic process; GO:0006807 nitrogen compound metabolic process; GO:0008152 metabolic process; GO:0009451 RNA modification; GO:0009987 cellular process; GO:0016070 RNA metabolic process; GO:0034641 cellular nitrogen compound metabolic process; GO:0043170 macromolecule metabolic process; GO:0043412…	GO:0005622 intracellular; GO:0005623 cell; GO:0043226 organelle; GO:0043227 membrane-bounded organelle; GO:0043229 intracellular organelle; GO:0043231 intracellular membrane-bounded organelle;	GO:0003676 nucleic acid binding; GO:0003723 RNA binding; GO:0003824 catalytic activity; GO:0004518 nuclease activity; GO:0004519 endonuclease activity; GO:0005488 binding; GO:0016787 hydrolase activity; GO:0016788 hydrolase activity, acting on ester bonds; GO:0097159 organic cyclic compound binding; GO:1901363 heterocyclic compound binding;			S	KOG4197	FOG: PPR repeat
W9RF48	Oxygen-evolving enhancer protein 2 OS=Morus notabilis OX=981085 GN=L484_013312 PE=4 SV=1	L484_013312	1.144	0.00305362	chloroplast	28.333	45.5	12	12	186	K02717	psbP; photosystem II oxygen-evolving enhancer protein 2	map00195 Photosynthesis		GO:0005622 intracellular; GO:0005623 cell; GO:0005737 cytoplasm; GO:0009507 chloroplast; GO:0009534 chloroplast thylakoid; GO:0009535 chloroplast thylakoid membrane; GO:0009536 plastid; GO:0009579 thylakoid; GO:0016020 membrane; GO:0031976 plastid thylakoid; GO:0031984 organelle subcompartment; GO:0034357 photosynthetic membrane; GO:0042651 thylakoid membrane; GO:0043226 organelle; GO:0043227 mem…		PF01789	PsbP
W9QK46	Calcium-transporting ATPase OS=Morus notabilis OX=981085 GN=L484_016540 PE=3 SV=1	L484_016540	1.272	0.175111	plasma membrane	113.33	1.8	2	2	3	K01537	ATP2C; P-type Ca2+ transporter type 2C [EC:7.2.2.10]		GO:0001101 response to acid chemical; GO:0006810 transport; GO:0006811 ion transport; GO:0006812 cation transport; GO:0006816 calcium ion transport; GO:0006950 response to stress; GO:0006952 defense response; GO:0009266 response to temperature stimulus; GO:0009409 response to cold; GO:0009414 response to water deprivation; GO:0009415 response to water; GO:0009605 response to external stimulus; GO…	GO:0000325 plant-type vacuole; GO:0005622 intracellular; GO:0005623 cell; GO:0005737 cytoplasm; GO:0005773 vacuole; GO:0005774 vacuolar membrane; GO:0005783 endoplasmic reticulum; GO:0005789 endoplasmic reticulum membrane; GO:0005794 Golgi apparatus; GO:0005886 plasma membrane; GO:0005887 integral component of plasma membrane; GO:0009507 chloroplast; GO:0009526 plastid envelope; GO:0009528 plasti…	GO:0003824 catalytic activity; GO:0005215 transporter activity; GO:0005216 ion channel activity; GO:0005261 cation channel activity; GO:0005262 calcium channel activity; GO:0005388 calcium transmembrane transporter activity, phosphorylative mechanism; GO:0005488 binding; GO:0005515 protein binding; GO:0005516 calmodulin binding; GO:0008324 cation transmembrane transporter activity; GO:0015075 ion…	PF00690; PF00702	Cation transporter/ATPase, N-terminus; haloacid dehalogenase-like hydrolase	P	KOG0204	Calcium transporting ATPase
W9QG68	Parvalbumin(predicted) OS=Morus notabilis OX=981085 GN=L484_003233 PE=4 SV=1	L484_003233	0.953	0.664233	cytoplasm	41.197	14.7	4	4	4	K17338	REEP1_2_3_4; receptor expression-enhancing protein 1/2/3/4					PF13499	EF-hand domain pair
W9RI83	Outer envelope protein 80 OS=Morus notabilis OX=981085 GN=L484_015267 PE=4 SV=1	L484_015267	1.164	0.301117	cytoplasm	79.018	1.2	1	1	1	K07277	SAM50, TOB55, bamA; outer membrane protein insertion porin family		GO:0006996 organelle organization; GO:0009657 plastid organization; GO:0009658 chloroplast organization; GO:0009987 cellular process; GO:0016043 cellular component organization; GO:0071840 cellular component organization or biogenesis;	GO:0005622 intracellular; GO:0005623 cell; GO:0005737 cytoplasm; GO:0005739 mitochondrion; GO:0009507 chloroplast; GO:0009526 plastid envelope; GO:0009536 plastid; GO:0009941 chloroplast envelope; GO:0016020 membrane; GO:0031967 organelle envelope; GO:0031975 envelope; GO:0043226 organelle; GO:0043227 membrane-bounded organelle; GO:0043229 intracellular organelle; GO:0043231 intracellular membran…
W9REP7	Translocase of chloroplast 159 OS=Morus notabilis OX=981085 GN=L484_005985 PE=4 SV=1	L484_005985	0.717	0.013225	nucleus	148.93	5.8	6	6	14				GO:0006605 protein targeting; GO:0006810 transport; GO:0006886 intracellular protein transport; GO:0007154 cell communication; GO:0007165 signal transduction; GO:0007186 G protein-coupled receptor signaling pathway; GO:0008104 protein localization; GO:0009987 cellular process; GO:0015031 protein transport; GO:0015833 peptide transport; GO:0017038 protein import; GO:0023052 signaling; GO:0033036 m…	GO:0005622 intracellular; GO:0005623 cell; GO:0005737 cytoplasm; GO:0005829 cytosol; GO:0009507 chloroplast; GO:0009526 plastid envelope; GO:0009527 plastid outer membrane; GO:0009536 plastid; GO:0009707 chloroplast outer membrane; GO:0009941 chloroplast envelope; GO:0016020 membrane; GO:0019867 outer membrane; GO:0031090 organelle membrane; GO:0031967 organelle envelope; GO:0031968 organelle out…	GO:0003824 catalytic activity; GO:0003924 GTPase activity; GO:0004888 transmembrane signaling receptor activity; GO:0004930 G protein-coupled receptor activity; GO:0005488 binding; GO:0005515 protein binding; GO:0016462 pyrophosphatase activity; GO:0016787 hydrolase activity; GO:0016817 hydrolase activity, acting on acid anhydrides; GO:0016818 hydrolase activity, acting on acid anhydrides, in pho…	PF04548	AIG1 family
W9R5X5	TOG domain-containing protein OS=Morus notabilis OX=981085 GN=L484_017166 PE=4 SV=1	L484_017166	0.947	0.49164	plasma membrane	141.78	4.4	6	6	6	K12828	SF3B1, SAP155; splicing factor 3B subunit 1	map03040 Spliceosome				PF08920	Splicing factor 3B subunit 1	A	KOG0213	Splicing factor 3b, subunit 1
W9QD90	UPF0061 protein azo1574 OS=Morus notabilis OX=981085 GN=L484_018405 PE=3 SV=1	L484_018405	0.945	0.341523	chloroplast	97.715	3	2	2	4							PF03099	Biotin/lipoate A/B protein ligase family	H	KOG2542	Uncharacterized conserved protein (YdiU family)
W9QPR4	PREDICTED: At5g39570(predicted) OS=Morus notabilis OX=981085 GN=L484_013569 PE=4 SV=1	L484_013569	2.313	0.000662282	nucleus	44.686	21	5	5	22
W9RJH0	DUF3700 domain-containing protein OS=Morus notabilis OX=981085 GN=L484_025667 PE=4 SV=1	L484_025667	1.393	0.00170751	nucleus	28.067	11	2	2	3							PF12481	Aluminium induced protein
W9S109	TATA-binding protein-associated factor 2N OS=Morus notabilis OX=981085 GN=L484_001933 PE=4 SV=1	L484_001933	0.996	0.980419	chloroplast	41.717	6.2	2	2	3				GO:0006139 nucleobase-containing compound metabolic process; GO:0006351 transcription, DNA-templated; GO:0006352 DNA-templated transcription, initiation; GO:0006355 regulation of transcription, DNA-templated; GO:0006366 transcription by RNA polymerase II; GO:0006367 transcription initiation from RNA polymerase II promoter; GO:0006725 cellular aromatic compound metabolic process; GO:0006807 nitrog…	GO:0005622 intracellular; GO:0005623 cell; GO:0005634 nucleus; GO:0005654 nucleoplasm; GO:0005737 cytoplasm; GO:0031974 membrane-enclosed lumen; GO:0031981 nuclear lumen; GO:0043226 organelle; GO:0043227 membrane-bounded organelle; GO:0043229 intracellular organelle; GO:0043231 intracellular membrane-bounded organelle; GO:0043233 organelle lumen; GO:0070013 intracellular organelle lumen;
W9RRI7	Sorting and assembly machinery component 50-B-like protein OS=Morus notabilis OX=981085 GN=L484_009893 PE=4 SV=1	L484_009893	0.854	0.00648939	nucleus	60.727	2	1	1	1	K07277	SAM50, TOB55, bamA; outer membrane protein insertion porin family		GO:0006996 organelle organization; GO:0007005 mitochondrion organization; GO:0007006 mitochondrial membrane organization; GO:0007007 inner mitochondrial membrane organization; GO:0009987 cellular process; GO:0016043 cellular component organization; GO:0042407 cristae formation; GO:0061024 membrane organization; GO:0071840 cellular component organization or biogenesis;					M	KOG2602	Predicted cell surface protein homologous to bacterial outer membrane proteins
W9S1E9	Clp protease-related protein OS=Morus notabilis OX=981085 GN=L484_012974 PE=4 SV=1	L484_012974	1.105	0.0143632	chloroplast	28.193	10.5	3	3	14					GO:0005622 intracellular; GO:0005623 cell; GO:0005737 cytoplasm; GO:0009507 chloroplast; GO:0009526 plastid envelope; GO:0009532 plastid stroma; GO:0009536 plastid; GO:0009570 chloroplast stroma; GO:0009579 thylakoid; GO:0009941 chloroplast envelope; GO:0031967 organelle envelope; GO:0031975 envelope; GO:0043226 organelle; GO:0043227 membrane-bounded organelle; GO:0043229 intracellular organelle;…
W9RTT6	PREDICTED: unnamed product(predicted) OS=Morus notabilis OX=981085 GN=L484_023870 PE=4 SV=1	L484_023870	1.365	0.0025355	nucleus	9.097	9.4	1	1	2
W9R6F4	Sm domain-containing protein(predicted) OS=Morus notabilis OX=981085 GN=L484_000928 PE=4 SV=1	L484_000928	0.997	0.97468	chloroplast	11.472	24.8	1	1	2	K12626	LSM7; U6 snRNA-associated Sm-like protein LSm7	map03018 RNA degradation; map03040 Spliceosome	GO:0000288 nuclear-transcribed mRNA catabolic process, deadenylation-dependent decay; GO:0000291 nuclear-transcribed mRNA catabolic process, exonucleolytic; GO:0000375 RNA splicing, via transesterification reactions; GO:0000377 RNA splicing, via transesterification reactions with bulged adenosine as nucleophile; GO:0000398 mRNA splicing, via spliceosome; GO:0000956 nuclear-transcribed mRNA catabo…	GO:0005622 intracellular; GO:0005623 cell; GO:0005634 nucleus; GO:0005654 nucleoplasm; GO:0005681 spliceosomal complex; GO:0005684 U2-type spliceosomal complex; GO:0005688 U6 snRNP; GO:0005689 U12-type spliceosomal complex; GO:0005730 nucleolus; GO:0005732 small nucleolar ribonucleoprotein complex; GO:0005737 cytoplasm; GO:0005829 cytosol; GO:0030532 small nuclear ribonucleoprotein complex; GO:00…	GO:0003676 nucleic acid binding; GO:0003723 RNA binding; GO:0003727 single-stranded RNA binding; GO:0005488 binding; GO:0005515 protein binding; GO:0008187 poly-pyrimidine tract binding; GO:0008266 poly(U) RNA binding; GO:0017069 snRNA binding; GO:0017070 U6 snRNA binding; GO:0046982 protein heterodimerization activity; GO:0046983 protein dimerization activity; GO:0097159 organic cyclic compound …			J	KOG1781	Small Nuclear ribonucleoprotein splicing factor
W9RF40	Late embryogenesis abundant protein Lea14-A OS=Morus notabilis OX=981085 GN=L484_020339 PE=4 SV=1	L484_020339	0.893	0.0389325	cytoplasm	40.31	19.6	7	7	23							PF03168	Late embryogenesis abundant protein
W9RLR5	Acidic leucine-rich nuclear phosphoprotein 32-related protein OS=Morus notabilis OX=981085 GN=L484_014607 PE=4 SV=1	L484_014607	0.971	0.589356	nucleus	51.479	5.4	2	2	2				GO:0006323 DNA packaging; GO:0006325 chromatin organization; GO:0006333 chromatin assembly or disassembly; GO:0006334 nucleosome assembly; GO:0006338 chromatin remodeling; GO:0006810 transport; GO:0006913 nucleocytoplasmic transport; GO:0006996 organelle organization; GO:0009987 cellular process; GO:0016043 cellular component organization; GO:0022607 cellular component assembly; GO:0031497 chroma…	GO:0005622 intracellular; GO:0005623 cell; GO:0005634 nucleus; GO:0043226 organelle; GO:0043227 membrane-bounded organelle; GO:0043229 intracellular organelle; GO:0043231 intracellular membrane-bounded organelle;	GO:0005488 binding; GO:0005515 protein binding; GO:0042393 histone binding;			D	KOG2739	Leucine-rich acidic nuclear protein
W9S4N3	Phosphatase 2C (PP2C)-like protein(predicted) OS=Morus notabilis OX=981085 GN=L484_017250 PE=3 SV=1	L484_017250	1.033	0.366285	plasma membrane	71.65	9.8	6	6	21	K01102	PDP; pyruvate dehydrogenase phosphatase [EC:3.1.3.43]		GO:0002831 regulation of response to biotic stimulus; GO:0002832 negative regulation of response to biotic stimulus; GO:0031347 regulation of defense response; GO:0031348 negative regulation of defense response; GO:0032101 regulation of response to external stimulus; GO:0032102 negative regulation of response to external stimulus; GO:0043900 regulation of multi-organism process; GO:0043901 negati…	GO:0005623 cell; GO:0005886 plasma membrane; GO:0016020 membrane; GO:0071944 cell periphery;		PF13417; PF13410	Glutathione S-transferase, N-terminal domain; Glutathione S-transferase, C-terminal domain	T	KOG0700	Protein phosphatase 2C/pyruvate dehydrogenase (lipoamide) phosphatase
W9S0L5	ADP-ribosylation factor OS=Morus notabilis OX=981085 GN=L484_020522 PE=3 SV=1	L484_020522	0.772	0.00539508	mitochondria	21.083	35.1	7	7	33	K07937	ARF1; ADP-ribosylation factor 1	map04144 Endocytosis		GO:0005622 intracellular; GO:0005623 cell; GO:0005737 cytoplasm; GO:0005794 Golgi apparatus; GO:0012505 endomembrane system; GO:0043226 organelle; GO:0043227 membrane-bounded organelle; GO:0043229 intracellular organelle; GO:0043231 intracellular membrane-bounded organelle;		PF00025	ADP-ribosylation factor family	U	KOG0070	GTP-binding ADP-ribosylation factor Arf1
W9SF57	Pre-mRNA-processing factor 40-A-like protein OS=Morus notabilis OX=981085 GN=L484_000729 PE=4 SV=1	L484_000729	1.21	0.000988317	chloroplast	113.1	0.8	1	1	4	K12821	PRPF40, PRP40; pre-mRNA-processing factor 40	map03040 Spliceosome	GO:0000375 RNA splicing, via transesterification reactions; GO:0000377 RNA splicing, via transesterification reactions with bulged adenosine as nucleophile; GO:0000398 mRNA splicing, via spliceosome; GO:0006139 nucleobase-containing compound metabolic process; GO:0006396 RNA processing; GO:0006397 mRNA processing; GO:0006725 cellular aromatic compound metabolic process; GO:0006807 nitrogen compou…	GO:0005622 intracellular; GO:0005623 cell; GO:0005634 nucleus; GO:0005654 nucleoplasm; GO:0005681 spliceosomal complex; GO:0005684 U2-type spliceosomal complex; GO:0005685 U1 snRNP; GO:0005737 cytoplasm; GO:0005829 cytosol; GO:0016363 nuclear matrix; GO:0016592 mediator complex; GO:0016604 nuclear body; GO:0016607 nuclear speck; GO:0030532 small nuclear ribonucleoprotein complex; GO:0031974 membr…	GO:0003676 nucleic acid binding; GO:0003723 RNA binding; GO:0005488 binding; GO:0005515 protein binding; GO:0070064 proline-rich region binding; GO:0097159 organic cyclic compound binding; GO:1901363 heterocyclic compound binding;	PF00397	WW domain	A	KOG0152	Spliceosomal protein FBP11/Splicing factor PRP40
W9RFB8	DUF1681 domain-containing protein OS=Morus notabilis OX=981085 GN=L484_005644 PE=4 SV=1	L484_005644	1.227	0.00129941	cytoplasm	30.029	9	2	2	4	K20069	NECAP1_2; adaptin ear-binding coat-associated protein 1/2		GO:0006810 transport; GO:0051179 localization; GO:0051234 establishment of localization; GO:0055085 transmembrane transport;		GO:0003824 catalytic activity; GO:0005215 transporter activity; GO:0015399 primary active transmembrane transporter activity; GO:0016462 pyrophosphatase activity; GO:0016787 hydrolase activity; GO:0016817 hydrolase activity, acting on acid anhydrides; GO:0016818 hydrolase activity, acting on acid anhydrides, in phosphorus-containing anhydrides; GO:0016887 ATPase activity; GO:0017111 nucleoside-tr…			S	KOG2500	Uncharacterized conserved protein
W9S2E9	Thiamine thiazole synthase, chloroplastic OS=Morus notabilis OX=981085 GN=THI1 PE=3 SV=1	THI1	0.76	0.00156882	chloroplast	37.251	29.2	8	8	49	K03146	THI4, THI1; cysteine-dependent adenosine diphosphate thiazole synthase [EC:2.4.2.60]	map00730 Thiamine metabolism; map01100 Metabolic pathways	GO:0006725 cellular aromatic compound metabolic process; GO:0006766 vitamin metabolic process; GO:0006767 water-soluble vitamin metabolic process; GO:0006772 thiamine metabolic process; GO:0006790 sulfur compound metabolic process; GO:0006807 nitrogen compound metabolic process; GO:0008152 metabolic process; GO:0009058 biosynthetic process; GO:0009110 vitamin biosynthetic process; GO:0009228 thia…	GO:0005622 intracellular; GO:0005623 cell; GO:0005737 cytoplasm; GO:0005829 cytosol;	GO:0005488 binding; GO:0005506 iron ion binding; GO:0043167 ion binding; GO:0043169 cation binding; GO:0046872 metal ion binding; GO:0046914 transition metal ion binding;			H	KOG2960	Protein involved in thiamine biosynthesis and DNA damage tolerance
W9S4K0	Metalloendoproteinase 1 OS=Morus notabilis OX=981085 GN=L484_016825 PE=3 SV=1	L484_016825	0.574	0.000868842	chloroplast	37.543	7.5	2	2	2							PF01471; PF00413	Putative peptidoglycan binding domain; Matrixin	O	KOG1565	Gelatinase A and related matrix metalloproteases
W9R0A6	Mitochondrial inner membrane organizing system protein 1-like(predicted) OS=Morus notabilis OX=981085 GN=L484_008307 PE=4 SV=1	L484_008307	1.173	0.0195661	chloroplast	10.158	13.4	1	1	4	K17784	MINOS1, MOS1; mitochondrial inner membrane organizing system protein 1					PF04418	Domain of unknown function (DUF543)	S	KOG4604	Uncharacterized conserved protein
W9QU48	Monocopper oxidase-like protein SKU5 OS=Morus notabilis OX=981085 GN=L484_019025 PE=4 SV=1	L484_019025	0.649	0.000560253	plasma membrane	66.063	12.7	5	5	13				GO:0000902 cell morphogenesis; GO:0008152 metabolic process; GO:0009653 anatomical structure morphogenesis; GO:0009826 unidimensional cell growth; GO:0009932 cell tip growth; GO:0009987 cellular process; GO:0016043 cellular component organization; GO:0016049 cell growth; GO:0032502 developmental process; GO:0032989 cellular component morphogenesis; GO:0040007 growth; GO:0048589 developmental grow…	GO:0005576 extracellular region; GO:0005618 cell wall; GO:0005622 intracellular; GO:0005623 cell; GO:0005737 cytoplasm; GO:0005773 vacuole; GO:0005774 vacuolar membrane; GO:0005886 plasma membrane; GO:0005911 cell-cell junction; GO:0009505 plant-type cell wall; GO:0009506 plasmodesma; GO:0016020 membrane; GO:0030054 cell junction; GO:0030312 external encapsulating structure; GO:0031090 organelle …	GO:0003824 catalytic activity; GO:0016491 oxidoreductase activity; GO:0016722 oxidoreductase activity, oxidizing metal ions;	PF07732; PF00394; PF07731	Multicopper oxidase; Multicopper oxidase; Multicopper oxidase	Q	KOG1263	Multicopper oxidases
W9RDL9	Cytochrome b5, seed isoform OS=Morus notabilis OX=981085 GN=L484_023457 PE=3 SV=1	L484_023457	0.823	0.1536	cytoplasm	14.94	43.3	4	4	5	K23490	CYB5; cytochrome b5					PF00173	Cytochrome b5-like Heme/Steroid binding domain	C	KOG0537	Cytochrome b5
W9R165	Coatomer subunit gamma OS=Morus notabilis OX=981085 GN=L484_026915 PE=3 SV=1	L484_026915	0.482	0.040216	chloroplast	95.462	1.5	1	1	1	K17267	COPG; coatomer subunit gamma					PF08752	Coatomer gamma subunit appendage domain	U	KOG1078	Vesicle coat complex COPI, gamma subunit
W9R1C4	Zinc finger protein MAGPIE OS=Morus notabilis OX=981085 GN=L484_022918 PE=4 SV=1	L484_022918	0.835	0.144869	nucleus	55.055	2	1	1	3				GO:0006355 regulation of transcription, DNA-templated; GO:0009889 regulation of biosynthetic process; GO:0010468 regulation of gene expression; GO:0010556 regulation of macromolecule biosynthetic process; GO:0019219 regulation of nucleobase-containing compound metabolic process; GO:0019222 regulation of metabolic process; GO:0031323 regulation of cellular metabolic process; GO:0031326 regulation …		GO:0003700 DNA-binding transcription factor activity; GO:0140110 transcription regulator activity;			S	KOG1721	FOG: Zn-finger
W9S8D6	GCK domain-containing protein OS=Morus notabilis OX=981085 GN=L484_015692 PE=4 SV=1	L484_015692	0.867	0.233277	mitochondria	17.773	9.8	2	2	4							PF07802	GCK domain
W9S6J5	NAC domain-containing protein 68 OS=Morus notabilis OX=981085 GN=L484_005670 PE=4 SV=1	L484_005670	1.893	0.0055651	cytoplasm	28.885	3.2	1	1	1
W9QVM5	Epimerase domain-containing protein OS=Morus notabilis OX=981085 GN=L484_025068 PE=4 SV=1	L484_025068	1.257	0.00366472	chloroplast	44.232	32.6	12	12	73				GO:0006139 nucleobase-containing compound metabolic process; GO:0006355 regulation of transcription, DNA-templated; GO:0006364 rRNA processing; GO:0006396 RNA processing; GO:0006412 translation; GO:0006417 regulation of translation; GO:0006518 peptide metabolic process; GO:0006725 cellular aromatic compound metabolic process; GO:0006807 nitrogen compound metabolic process; GO:0006996 organelle or…	GO:0005576 extracellular region; GO:0005622 intracellular; GO:0005623 cell; GO:0005737 cytoplasm; GO:0005840 ribosome; GO:0009507 chloroplast; GO:0009526 plastid envelope; GO:0009532 plastid stroma; GO:0009534 chloroplast thylakoid; GO:0009536 plastid; GO:0009570 chloroplast stroma; GO:0009579 thylakoid; GO:0009941 chloroplast envelope; GO:0010287 plastoglobule; GO:0010319 stromule; GO:0031967 or…	GO:0003676 nucleic acid binding; GO:0003723 RNA binding; GO:0003727 single-stranded RNA binding; GO:0005488 binding; GO:0008187 poly-pyrimidine tract binding; GO:0008266 poly(U) RNA binding; GO:0097159 organic cyclic compound binding; GO:1901363 heterocyclic compound binding;
W9SN17	Xyloglucan galactosyltransferase KATAMARI1 OS=Morus notabilis OX=981085 GN=L484_000112 PE=3 SV=1	L484_000112	2.78	0.0661479	nucleus	42.468	2.2	1	1	1	K20888	MUR3; xyloglucan galactosyltransferase MUR3 [EC:2.4.1.-]		GO:0000271 polysaccharide biosynthetic process; GO:0005975 carbohydrate metabolic process; GO:0005976 polysaccharide metabolic process; GO:0007275 multicellular organism development; GO:0008152 metabolic process; GO:0009058 biosynthetic process; GO:0009059 macromolecule biosynthetic process; GO:0009653 anatomical structure morphogenesis; GO:0009888 tissue development; GO:0009987 cellular process;…		GO:0003824 catalytic activity; GO:0016740 transferase activity; GO:0016757 transferase activity, transferring glycosyl groups;			GMW	KOG1021	Acetylglucosaminyltransferase EXT1/exostosin 1
W9R534	Sulfurtransferase OS=Morus notabilis OX=981085 GN=L484_003021 PE=4 SV=1	L484_003021	0.972	0.748002	chloroplast	41.042	18.5	6	6	15	K01011	TST, MPST, sseA; thiosulfate/3-mercaptopyruvate sulfurtransferase [EC:2.8.1.1 2.8.1.2]	map00270 Cysteine and methionine metabolism; map00920 Sulfur metabolism; map01100 Metabolic pathways; map04122 Sulfur relay system	GO:0000003 reproduction; GO:0003006 developmental process involved in reproduction; GO:0007275 multicellular organism development; GO:0009790 embryo development; GO:0009791 post-embryonic development; GO:0009793 embryo development ending in seed dormancy; GO:0010154 fruit development; GO:0022414 reproductive process; GO:0032501 multicellular organismal process; GO:0032502 developmental process; G…	GO:0005622 intracellular; GO:0005623 cell; GO:0005737 cytoplasm; GO:0005739 mitochondrion; GO:0005829 cytosol; GO:0009507 chloroplast; GO:0009536 plastid; GO:0043226 organelle; GO:0043227 membrane-bounded organelle; GO:0043229 intracellular organelle; GO:0043231 intracellular membrane-bounded organelle;	GO:0003824 catalytic activity; GO:0004792 thiosulfate sulfurtransferase activity; GO:0016740 transferase activity; GO:0016782 transferase activity, transferring sulfur-containing groups; GO:0016783 sulfurtransferase activity; GO:0016784 3-mercaptopyruvate sulfurtransferase activity;	PF00581	Rhodanese-like domain	V	KOG1529	Mercaptopyruvate sulfurtransferase/thiosulfate sulfurtransferase
W9QK62	Germin-like protein OS=Morus notabilis OX=981085 GN=L484_027371 PE=3 SV=1	L484_027371	0.427	0.000584691	extracellular	22.114	10.9	1	1	8					GO:0005576 extracellular region; GO:0005618 cell wall; GO:0005623 cell; GO:0030312 external encapsulating structure; GO:0048046 apoplast; GO:0071944 cell periphery;		PF00190	Cupin
W9S2L6	Hexokinase-1 protein(predicted) OS=Morus notabilis OX=981085 GN=L484_018248 PE=4 SV=1	L484_018248	1.079	0.0104983	mitochondria	10.328	24.7	2	2	4	K17867	DPH4, DNAJC24; diphthamide biosynthesis protein 4
W9QIV8	Germin-like protein OS=Morus notabilis OX=981085 GN=L484_009593 PE=3 SV=1	L484_009593	0.728	0.00350692	extracellular	22.315	25.6	5	5	19					GO:0005576 extracellular region; GO:0005618 cell wall; GO:0005623 cell; GO:0030312 external encapsulating structure; GO:0031012 extracellular matrix; GO:0048046 apoplast; GO:0071944 cell periphery;		PF00190	Cupin
W9S3J9	Mitogen-activated protein kinase kinase kinase 13-A OS=Morus notabilis OX=981085 GN=L484_018511 PE=4 SV=1	L484_018511	0.871	0.00382227	nucleus	145.08	1.4	2	2	2				GO:0001666 response to hypoxia; GO:0006082 organic acid metabolic process; GO:0006464 cellular protein modification process; GO:0006468 protein phosphorylation; GO:0006629 lipid metabolic process; GO:0006720 isoprenoid metabolic process; GO:0006721 terpenoid metabolic process; GO:0006793 phosphorus metabolic process; GO:0006796 phosphate-containing compound metabolic process; GO:0006807 nitrogen …	GO:0005622 intracellular; GO:0005623 cell; GO:0005737 cytoplasm; GO:0005783 endoplasmic reticulum; GO:0005789 endoplasmic reticulum membrane; GO:0012505 endomembrane system; GO:0016020 membrane; GO:0031984 organelle subcompartment; GO:0042175 nuclear outer membrane-endoplasmic reticulum membrane network; GO:0043226 organelle; GO:0043227 membrane-bounded organelle; GO:0043229 intracellular organel…	GO:0003824 catalytic activity; GO:0004672 protein kinase activity; GO:0004674 protein serine/threonine kinase activity; GO:0004712 protein serine/threonine/tyrosine kinase activity; GO:0016301 kinase activity; GO:0016740 transferase activity; GO:0016772 transferase activity, transferring phosphorus-containing groups; GO:0016773 phosphotransferase activity, alcohol group as acceptor; GO:0140096 ca…	PF00564; PF07714	PB1 domain; Protein tyrosine kinase	T	KOG0192	Tyrosine kinase specific for activated (GTP-bound) p21cdc42Hs
W9SB48	PREDICTED: plant(predicted) OS=Morus notabilis OX=981085 GN=L484_012802 PE=4 SV=1	L484_012802	2.994	0.00104906	cytoplasm	16.818	5.2	1	1	1
W9R9J5	DSBA domain-containing protein(predicted) OS=Morus notabilis OX=981085 GN=L484_018167 PE=4 SV=1	L484_018167	1.374	0.0056632	mitochondria	26.339	6.4	2	2	2							PF01323	DSBA-like thioredoxin domain
W9R118	4-hydroxy-3-methylbut-2-enyl diphosphate reductase OS=Morus notabilis OX=981085 GN=L484_026961 PE=3 SV=1	L484_026961	1.124	0.198844	chloroplast	55.66	4.2	2	2	2	K03527	ispH, lytB; 4-hydroxy-3-methylbut-2-en-1-yl diphosphate reductase [EC:1.17.7.4]	map00900 Terpenoid backbone biosynthesis; map01100 Metabolic pathways; map01110 Biosynthesis of secondary metabolites
W9R0Y9	Trigger factor-like protein TIG OS=Morus notabilis OX=981085 GN=L484_012451 PE=3 SV=1	L484_012451	0.728	0.0125557	chloroplast	60.819	15.2	7	7	21	K03545	tig; trigger factor			GO:0005622 intracellular; GO:0005623 cell; GO:0005737 cytoplasm; GO:0009507 chloroplast; GO:0009526 plastid envelope; GO:0009532 plastid stroma; GO:0009536 plastid; GO:0009570 chloroplast stroma; GO:0009941 chloroplast envelope; GO:0031967 organelle envelope; GO:0031975 envelope; GO:0043226 organelle; GO:0043227 membrane-bounded organelle; GO:0043229 intracellular organelle; GO:0043231 intracellu…
W9R3N9	Sm domain-containing protein OS=Morus notabilis OX=981085 GN=L484_006765 PE=4 SV=1	L484_006765	0.804	0.0165472	cytoplasm	75.041	1.2	1	1	4				GO:0006810 transport; GO:0016192 vesicle-mediated transport; GO:0051179 localization; GO:0051234 establishment of localization;	GO:0031982 vesicle; GO:0043226 organelle; GO:0043227 membrane-bounded organelle;		PF01423	LSM domain	V	KOG3459	Small nuclear ribonucleoprotein (snRNP) Sm core protein
W9QBZ5	Asparagine--tRNA ligase, cytoplasmic 1 OS=Morus notabilis OX=981085 GN=L484_005478 PE=3 SV=1	L484_005478	0.928	0.040164	cytoplasm	63.99	5.1	2	2	3	K01893	NARS, asnS; asparaginyl-tRNA synthetase [EC:6.1.1.22]	map00970 Aminoacyl-tRNA biosynthesis	GO:0000003 reproduction; GO:0003006 developmental process involved in reproduction; GO:0007275 multicellular organism development; GO:0009790 embryo development; GO:0009791 post-embryonic development; GO:0009793 embryo development ending in seed dormancy; GO:0010035 response to inorganic substance; GO:0010038 response to metal ion; GO:0010154 fruit development; GO:0022414 reproductive process; GO…	GO:0005622 intracellular; GO:0005623 cell; GO:0005737 cytoplasm; GO:0005739 mitochondrion; GO:0005829 cytosol; GO:0009507 chloroplast; GO:0009536 plastid; GO:0043226 organelle; GO:0043227 membrane-bounded organelle; GO:0043229 intracellular organelle; GO:0043231 intracellular membrane-bounded organelle;		PF01336; PF00152	OB-fold nucleic acid binding domain; tRNA synthetases class II (D, K and N)	J	KOG0554	Asparaginyl-tRNA synthetase (mitochondrial)
W9RPR9	LRR receptor-like serine/threonine-protein kinase FLS2 OS=Morus notabilis OX=981085 GN=L484_021048 PE=4 SV=1	L484_021048	1.187	0.14223	extracellular	69.575	2	1	1	1				GO:0006464 cellular protein modification process; GO:0006468 protein phosphorylation; GO:0006793 phosphorus metabolic process; GO:0006796 phosphate-containing compound metabolic process; GO:0006807 nitrogen compound metabolic process; GO:0006810 transport; GO:0006897 endocytosis; GO:0006898 receptor-mediated endocytosis; GO:0006950 response to stress; GO:0006952 defense response; GO:0007154 cell …	GO:0005622 intracellular; GO:0005623 cell; GO:0005737 cytoplasm; GO:0005768 endosome; GO:0005886 plasma membrane; GO:0012505 endomembrane system; GO:0016020 membrane; GO:0031410 cytoplasmic vesicle; GO:0031982 vesicle; GO:0043226 organelle; GO:0043227 membrane-bounded organelle; GO:0043229 intracellular organelle; GO:0071944 cell periphery; GO:0097708 intracellular vesicle;	GO:0003824 catalytic activity; GO:0004672 protein kinase activity; GO:0004674 protein serine/threonine kinase activity; GO:0004675 transmembrane receptor protein serine/threonine kinase activity; GO:0004888 transmembrane signaling receptor activity; GO:0016301 kinase activity; GO:0016740 transferase activity; GO:0016772 transferase activity, transferring phosphorus-containing groups; GO:0016773 p…			T	KOG0619	FOG: Leucine rich repeat
W9QMS5	Heat shock 70 kDa protein OS=Morus notabilis OX=981085 GN=L484_013955 PE=3 SV=1	L484_013955	2.139	0.00065768	cytoplasm	71.66	28.8	18	1	109	K03283	HSPA1s; heat shock 70kDa protein 1/2/6/8	map03040 Spliceosome; map04141 Protein processing in endoplasmic reticulum; map04144 Endocytosis						O	KOG0101	Molecular chaperones HSP70/HSC70, HSP70 superfamily
W9R882	Dihydrolipoyl dehydrogenase OS=Morus notabilis OX=981085 GN=L484_026150 PE=3 SV=1	L484_026150	0.927	0.0139401	mitochondria	52.744	44.1	18	18	134	K00382	DLD, lpd, pdhD; dihydrolipoamide dehydrogenase [EC:1.8.1.4]	map00010 Glycolysis / Gluconeogenesis; map00020 Citrate cycle (TCA cycle); map00260 Glycine, serine and threonine metabolism; map00280 Valine, leucine and isoleucine degradation; map00310 Lysine degradation; map00380 Tryptophan metabolism; map00620 Pyruvate metabolism; map00630 Glyoxylate and dicarboxylate metabolism; map00640 Propanoate metabolism; map01100 Metabolic pathways; map01110 Biosynthe…	GO:0008152 metabolic process; GO:0010035 response to inorganic substance; GO:0010038 response to metal ion; GO:0042221 response to chemical; GO:0046686 response to cadmium ion; GO:0050896 response to stimulus; GO:0055114 oxidation-reduction process;	GO:0005576 extracellular region; GO:0005622 intracellular; GO:0005623 cell; GO:0005737 cytoplasm; GO:0005739 mitochondrion; GO:0005740 mitochondrial envelope; GO:0005743 mitochondrial inner membrane; GO:0005746 mitochondrial respirasome; GO:0005747 mitochondrial respiratory chain complex I; GO:0005759 mitochondrial matrix; GO:0009507 chloroplast; GO:0009536 plastid; GO:0016020 membrane; GO:001986…	GO:0000166 nucleotide binding; GO:0003824 catalytic activity; GO:0004148 dihydrolipoyl dehydrogenase activity; GO:0005488 binding; GO:0005507 copper ion binding; GO:0005524 ATP binding; GO:0008144 drug binding; GO:0008270 zinc ion binding; GO:0016491 oxidoreductase activity; GO:0016651 oxidoreductase activity, acting on NAD(P)H; GO:0016667 oxidoreductase activity, acting on a sulfur group of dono…	PF07992; PF02852	Pyridine nucleotide-disulphide oxidoreductase; Pyridine nucleotide-disulphide oxidoreductase, dimerisation domain	C	KOG1335	Dihydrolipoamide dehydrogenase
W9RLU9	Non-specific lipid-transfer protein-like protein OS=Morus notabilis OX=981085 GN=L484_024132 PE=3 SV=1	L484_024132	1.455	0.00834329	vacuolar membrane	18.113	5.9	1	1	4					GO:0005623 cell; GO:0005886 plasma membrane; GO:0016020 membrane; GO:0031224 intrinsic component of membrane; GO:0031225 anchored component of membrane; GO:0031226 intrinsic component of plasma membrane; GO:0046658 anchored component of plasma membrane; GO:0071944 cell periphery;
W9RIP7	Twin-arginine translocation protein TatB-like(predicted) OS=Morus notabilis OX=981085 GN=L484_004324 PE=4 SV=1	L484_004324	0.671	0.014045	nucleus	23.005	7.8	1	1	3				GO:0006605 protein targeting; GO:0006612 protein targeting to membrane; GO:0006810 transport; GO:0006886 intracellular protein transport; GO:0006950 response to stress; GO:0008104 protein localization; GO:0009266 response to temperature stimulus; GO:0009409 response to cold; GO:0009628 response to abiotic stimulus; GO:0009889 regulation of biosynthetic process; GO:0010119 regulation of stomatal m…	GO:0005622 intracellular; GO:0005623 cell; GO:0005737 cytoplasm; GO:0005886 plasma membrane; GO:0009507 chloroplast; GO:0009526 plastid envelope; GO:0009534 chloroplast thylakoid; GO:0009535 chloroplast thylakoid membrane; GO:0009536 plastid; GO:0009579 thylakoid; GO:0009941 chloroplast envelope; GO:0016020 membrane; GO:0031967 organelle envelope; GO:0031975 envelope; GO:0031976 plastid thylakoid…	GO:0005215 transporter activity; GO:0008320 protein transmembrane transporter activity; GO:0009977 proton motive force dependent protein transmembrane transporter activity; GO:0015291 secondary active transmembrane transporter activity; GO:0015399 primary active transmembrane transporter activity; GO:0015450 P-P-bond-hydrolysis-driven protein transmembrane transporter activity; GO:0022804 active …
W9RCG2	Multiple organellar RNA editing factor(predicted) OS=Morus notabilis OX=981085 GN=L484_021132 PE=4 SV=1	L484_021132	0.474	0.000343261	chloroplast	27.393	7	1	1	1				GO:0006139 nucleobase-containing compound metabolic process; GO:0006725 cellular aromatic compound metabolic process; GO:0006807 nitrogen compound metabolic process; GO:0008152 metabolic process; GO:0009451 RNA modification; GO:0009987 cellular process; GO:0016070 RNA metabolic process; GO:0034641 cellular nitrogen compound metabolic process; GO:0043170 macromolecule metabolic process; GO:0043412…	GO:0005622 intracellular; GO:0005623 cell; GO:0005737 cytoplasm; GO:0009507 chloroplast; GO:0009526 plastid envelope; GO:0009532 plastid stroma; GO:0009536 plastid; GO:0009570 chloroplast stroma; GO:0009941 chloroplast envelope; GO:0031967 organelle envelope; GO:0031975 envelope; GO:0043226 organelle; GO:0043227 membrane-bounded organelle; GO:0043229 intracellular organelle; GO:0043231 intracellu…
W9RDE6	Mechanosensitive ion channel protein OS=Morus notabilis OX=981085 GN=L484_023836 PE=3 SV=1	L484_023836	1.427	0.0269671	plasma membrane	79.488	2.5	1	1	1	K22048	MSL4S; mechanosensitive ion channel protein 4/5/6/7/8/9/10		GO:0000302 response to reactive oxygen species; GO:0006810 transport; GO:0006811 ion transport; GO:0006820 anion transport; GO:0006950 response to stress; GO:0006979 response to oxidative stress; GO:0007275 multicellular organism development; GO:0007568 aging; GO:0008219 cell death; GO:0009581 detection of external stimulus; GO:0009582 detection of abiotic stimulus; GO:0009605 response to externa…	GO:0005623 cell; GO:0005886 plasma membrane; GO:0016020 membrane; GO:0071944 cell periphery;	GO:0005215 transporter activity; GO:0008381 mechanosensitive ion channel activity; GO:0015267 channel activity; GO:0022803 passive transmembrane transporter activity; GO:0022836 gated channel activity; GO:0022857 transmembrane transporter activity;			M	KOG4629	Predicted mechanosensitive ion channel
W9QE87	SHSP domain-containing protein OS=Morus notabilis OX=981085 GN=L484_006026 PE=3 SV=1	L484_006026	4.673	3.52352e-05	cytoplasm	17.994	50.6	9	2	48	K13993	HSP20; HSP20 family protein	map04141 Protein processing in endoplasmic reticulum		GO:0005622 intracellular; GO:0005623 cell; GO:0005737 cytoplasm;				O	KOG0710	Molecular chaperone (small heat-shock protein Hsp26/Hsp42)
W9R5E3	ATP synthase delta chain OS=Morus notabilis OX=981085 GN=L484_016411 PE=3 SV=1	L484_016411	0.747	0.0268158	chloroplast	26.54	2.8	1	1	3	K02113	ATPF1D, atpH; F-type H+-transporting ATPase subunit delta	map00190 Oxidative phosphorylation; map00195 Photosynthesis; map01100 Metabolic pathways	GO:0006091 generation of precursor metabolites and energy; GO:0006950 response to stress; GO:0006952 defense response; GO:0008152 metabolic process; GO:0009266 response to temperature stimulus; GO:0009409 response to cold; GO:0009605 response to external stimulus; GO:0009607 response to biotic stimulus; GO:0009617 response to bacterium; GO:0009628 response to abiotic stimulus; GO:0009719 response…	GO:0005622 intracellular; GO:0005623 cell; GO:0005737 cytoplasm; GO:0009507 chloroplast; GO:0009526 plastid envelope; GO:0009532 plastid stroma; GO:0009534 chloroplast thylakoid; GO:0009535 chloroplast thylakoid membrane; GO:0009536 plastid; GO:0009570 chloroplast stroma; GO:0009579 thylakoid; GO:0009941 chloroplast envelope; GO:0010287 plastoglobule; GO:0010319 stromule; GO:0016020 membrane; GO:…				C	KOG1662	Mitochondrial F1F0-ATP synthase, subunit OSCP/ATP5
W9S1B4	Nucleolar and coiled-body phosphoprotein 1-like(predicted) OS=Morus notabilis OX=981085 GN=L484_027628 PE=4 SV=1	L484_027628	0.471	0.00424504	nucleus	139.79	0.8	1	1	3	K23573	DSPP; dentin sialophosphoprotein
W9SLU4	Inhibitor I9 domain-containing protein OS=Morus notabilis OX=981085 GN=L484_000622 PE=4 SV=1	L484_000622	1.856	0.00125864	nucleus	11.184	27.4	3	1	15							PF05922	Peptidase inhibitor I9
W9R1E2	DEK_C domain-containing protein OS=Morus notabilis OX=981085 GN=L484_018225 PE=4 SV=1	L484_018225	0.825	0.012494	nucleus	68.463	3.8	2	2	2	K17046	DEK; protein DEK					PF08766	DEK C terminal domain	B	KOG2266	Chromatin-associated protein Dek and related proteins, contains SAP DNA binding domain
W9QU16	10 kDa chaperonin OS=Morus notabilis OX=981085 GN=L484_008030 PE=3 SV=1	L484_008030	1.274	0.0573324	chloroplast	14.862	11.8	2	2	3	K04078	groES, HSPE1; chaperonin GroES		GO:0006457 protein folding; GO:0006458 'de novo' protein folding; GO:0006950 response to stress; GO:0006986 response to unfolded protein; GO:0009987 cellular process; GO:0010033 response to organic substance; GO:0035966 response to topologically incorrect protein; GO:0042221 response to chemical; GO:0050896 response to stimulus; GO:0051084 'de novo' posttranslational protein folding; GO:0051085 c…	GO:0005622 intracellular; GO:0005623 cell; GO:0005737 cytoplasm; GO:0005739 mitochondrion; GO:0005759 mitochondrial matrix; GO:0009507 chloroplast; GO:0009526 plastid envelope; GO:0009532 plastid stroma; GO:0009536 plastid; GO:0009570 chloroplast stroma; GO:0009941 chloroplast envelope; GO:0031967 organelle envelope; GO:0031974 membrane-enclosed lumen; GO:0031975 envelope; GO:0043226 organelle; G…	GO:0005488 binding; GO:0005515 protein binding; GO:0019904 protein domain specific binding; GO:0043167 ion binding; GO:0043169 cation binding; GO:0046872 metal ion binding; GO:0051082 unfolded protein binding; GO:0051087 chaperone binding;	PF00166	Chaperonin 10 Kd subunit	O	KOG1641	Mitochondrial chaperonin
W9QEE8	Citrate synthase OS=Morus notabilis OX=981085 GN=L484_016835 PE=3 SV=1	L484_016835	1.032	0.694349	mitochondria	52.996	18.8	7	7	13	K01647	CS, gltA; citrate synthase [EC:2.3.3.1]	map00020 Citrate cycle (TCA cycle); map00630 Glyoxylate and dicarboxylate metabolism; map01100 Metabolic pathways; map01110 Biosynthesis of secondary metabolites; map01200 Carbon metabolism; map01210 2-Oxocarboxylic acid metabolism; map01230 Biosynthesis of amino acids	GO:0006082 organic acid metabolic process; GO:0006091 generation of precursor metabolites and energy; GO:0006099 tricarboxylic acid cycle; GO:0006101 citrate metabolic process; GO:0008152 metabolic process; GO:0009060 aerobic respiration; GO:0009987 cellular process; GO:0010035 response to inorganic substance; GO:0010038 response to metal ion; GO:0015980 energy derivation by oxidation of organic …	GO:0005618 cell wall; GO:0005622 intracellular; GO:0005623 cell; GO:0005737 cytoplasm; GO:0005739 mitochondrion; GO:0005759 mitochondrial matrix; GO:0009507 chloroplast; GO:0009536 plastid; GO:0030312 external encapsulating structure; GO:0031974 membrane-enclosed lumen; GO:0043226 organelle; GO:0043227 membrane-bounded organelle; GO:0043229 intracellular organelle; GO:0043231 intracellular membra…	GO:0000166 nucleotide binding; GO:0003824 catalytic activity; GO:0004108 citrate (Si)-synthase activity; GO:0005488 binding; GO:0005524 ATP binding; GO:0008144 drug binding; GO:0008270 zinc ion binding; GO:0016740 transferase activity; GO:0016746 transferase activity, transferring acyl groups; GO:0017076 purine nucleotide binding; GO:0030554 adenyl nucleotide binding; GO:0032553 ribonucleotide bi…	PF00285	Citrate synthase	C	KOG2617	Citrate synthase
W9SH92	40S ribosomal protein S14-3 OS=Morus notabilis OX=981085 GN=L484_021684 PE=3 SV=1	L484_021684	0.474	0.000708378	cytoplasm	30.53	16.2	3	1	10	K02955	RP-S14e, RPS14; small subunit ribosomal protein S14e	map03010 Ribosome	GO:0000028 ribosomal small subunit assembly; GO:0000462 maturation of SSU-rRNA from tricistronic rRNA transcript (SSU-rRNA, 5.8S rRNA, LSU-rRNA); GO:0006139 nucleobase-containing compound metabolic process; GO:0006364 rRNA processing; GO:0006396 RNA processing; GO:0006412 translation; GO:0006518 peptide metabolic process; GO:0006725 cellular aromatic compound metabolic process; GO:0006807 nitroge…	GO:0005622 intracellular; GO:0005623 cell; GO:0005634 nucleus; GO:0005730 nucleolus; GO:0005737 cytoplasm; GO:0005829 cytosol; GO:0005840 ribosome; GO:0005844 polysome; GO:0015935 small ribosomal subunit; GO:0022626 cytosolic ribosome; GO:0022627 cytosolic small ribosomal subunit; GO:0031974 membrane-enclosed lumen; GO:0031981 nuclear lumen; GO:0032991 protein-containing complex; GO:0042788 polys…	GO:0003676 nucleic acid binding; GO:0003723 RNA binding; GO:0003729 mRNA binding; GO:0003735 structural constituent of ribosome; GO:0005198 structural molecule activity; GO:0005488 binding; GO:0019843 rRNA binding; GO:0048027 mRNA 5'-UTR binding; GO:0070181 small ribosomal subunit rRNA binding; GO:0097159 organic cyclic compound binding; GO:1901363 heterocyclic compound binding;			J	KOG0407	40S ribosomal protein S14
W9S5M2	Glucose-6-phosphate isomerase OS=Morus notabilis OX=981085 GN=L484_007721 PE=3 SV=1	L484_007721	0.829	0.00206872	chloroplast	70.813	6.4	4	4	4	K01810	GPI, pgi; glucose-6-phosphate isomerase [EC:5.3.1.9]	map00010 Glycolysis / Gluconeogenesis; map00030 Pentose phosphate pathway; map00500 Starch and sucrose metabolism; map00520 Amino sugar and nucleotide sugar metabolism; map01100 Metabolic pathways; map01110 Biosynthesis of secondary metabolites; map01200 Carbon metabolism	GO:0005975 carbohydrate metabolic process; GO:0005976 polysaccharide metabolic process; GO:0005982 starch metabolic process; GO:0006073 cellular glucan metabolic process; GO:0008152 metabolic process; GO:0009909 regulation of flower development; GO:0009911 positive regulation of flower development; GO:0009987 cellular process; GO:0043170 macromolecule metabolic process; GO:0044042 glucan metaboli…	GO:0005622 intracellular; GO:0005623 cell; GO:0005737 cytoplasm; GO:0005829 cytosol; GO:0009507 chloroplast; GO:0009526 plastid envelope; GO:0009532 plastid stroma; GO:0009536 plastid; GO:0009570 chloroplast stroma; GO:0009941 chloroplast envelope; GO:0031967 organelle envelope; GO:0031975 envelope; GO:0043226 organelle; GO:0043227 membrane-bounded organelle; GO:0043229 intracellular organelle; G…	GO:0003824 catalytic activity; GO:0004347 glucose-6-phosphate isomerase activity; GO:0016853 isomerase activity; GO:0016860 intramolecular oxidoreductase activity; GO:0016861 intramolecular oxidoreductase activity, interconverting aldoses and ketoses;	PF00342	Phosphoglucose isomerase	G	KOG2446	Glucose-6-phosphate isomerase
W9QFQ8	Villin-3-like(predicted) OS=Morus notabilis OX=981085 GN=L484_009344 PE=4 SV=1	L484_009344	0.697	0.0177003	cytoplasm	45.722	11.1	4	3	6				GO:0001101 response to acid chemical; GO:0001558 regulation of cell growth; GO:0006810 transport; GO:0006996 organelle organization; GO:0007010 cytoskeleton organization; GO:0007015 actin filament organization; GO:0007275 multicellular organism development; GO:0008064 regulation of actin polymerization or depolymerization; GO:0008154 actin polymerization or depolymerization; GO:0009605 response t…	GO:0005622 intracellular; GO:0005623 cell; GO:0005737 cytoplasm; GO:0005829 cytosol; GO:0005856 cytoskeleton; GO:0015629 actin cytoskeleton; GO:0032432 actin filament bundle; GO:0043226 organelle; GO:0043228 non-membrane-bounded organelle; GO:0043229 intracellular organelle; GO:0043232 intracellular non-membrane-bounded organelle;	GO:0003779 actin binding; GO:0005488 binding; GO:0005515 protein binding; GO:0008092 cytoskeletal protein binding; GO:0044877 protein-containing complex binding; GO:0051015 actin filament binding;	PF00626	Gelsolin repeat	Z	KOG0443	Actin regulatory proteins (gelsolin/villin family)
W9RD81	PH domain-like(predicted) OS=Morus notabilis OX=981085 GN=L484_010416 PE=4 SV=1	L484_010416	2.149	0.000750324	cytoplasm	23.425	11.6	2	2	4	K22524	WBP2; WW domain-binding protein 2							T	KOG3294	WW domain binding protein WBP-2, contains GRAM domain
W9R491	40S ribosomal protein S8 OS=Morus notabilis OX=981085 GN=L484_009528 PE=3 SV=1	L484_009528	0.438	0.000209589	nucleus	24.086	19.5	4	4	6	K02995	RP-S8e, RPS8; small subunit ribosomal protein S8e	map03010 Ribosome	GO:0000462 maturation of SSU-rRNA from tricistronic rRNA transcript (SSU-rRNA, 5.8S rRNA, LSU-rRNA); GO:0006139 nucleobase-containing compound metabolic process; GO:0006364 rRNA processing; GO:0006396 RNA processing; GO:0006725 cellular aromatic compound metabolic process; GO:0006807 nitrogen compound metabolic process; GO:0006996 organelle organization; GO:0008152 metabolic process; GO:0009987 c…	GO:0000313 organellar ribosome; GO:0005622 intracellular; GO:0005623 cell; GO:0005737 cytoplasm; GO:0005829 cytosol; GO:0005840 ribosome; GO:0009507 chloroplast; GO:0009532 plastid stroma; GO:0009536 plastid; GO:0009547 plastid ribosome; GO:0009570 chloroplast stroma; GO:0015935 small ribosomal subunit; GO:0022626 cytosolic ribosome; GO:0022627 cytosolic small ribosomal subunit; GO:0032991 protei…	GO:0003735 structural constituent of ribosome; GO:0005198 structural molecule activity;			J	KOG3283	40S ribosomal protein S8
W9QYF0	DYW_deaminase domain-containing protein OS=Morus notabilis OX=981085 GN=L484_014600 PE=4 SV=1	L484_014600	1.807	0.000508809	cytoplasm	66.606	1.4	1	1	4				GO:0006139 nucleobase-containing compound metabolic process; GO:0006725 cellular aromatic compound metabolic process; GO:0006807 nitrogen compound metabolic process; GO:0008152 metabolic process; GO:0009451 RNA modification; GO:0009987 cellular process; GO:0016070 RNA metabolic process; GO:0016553 base conversion or substitution editing; GO:0016554 cytidine to uridine editing; GO:0034641 cellular…		GO:0003676 nucleic acid binding; GO:0003723 RNA binding; GO:0003824 catalytic activity; GO:0004518 nuclease activity; GO:0004519 endonuclease activity; GO:0005488 binding; GO:0016787 hydrolase activity; GO:0016788 hydrolase activity, acting on ester bonds; GO:0097159 organic cyclic compound binding; GO:1901363 heterocyclic compound binding;			S	KOG4197	FOG: PPR repeat
W9R8A6	Usp domain-containing protein OS=Morus notabilis OX=981085 GN=L484_022222 PE=4 SV=1	L484_022222	1.435	0.00199383	chloroplast	32.253	11.9	3	2	5							PF00582	Universal stress protein family
W9SR96	Tryptophan aminotransferase-related protein 4 OS=Morus notabilis OX=981085 GN=L484_001340 PE=4 SV=1	L484_001340	1.676	0.00612917	vacuolar membrane	53.432	15	7	7	8							PF04863; PF04864	Alliinase EGF-like domain; Allinase
W9S824	Putative 26S proteasome non-ATPase regulatory subunit 3 OS=Morus notabilis OX=981085 GN=L484_008359 PE=4 SV=1	L484_008359	0.847	0.352952	cytoplasm	55.613	8.4	3	3	4	K03033	PSMD3, RPN3; 26S proteasome regulatory subunit N3	map03050 Proteasome		GO:0005622 intracellular; GO:0005623 cell; GO:0005634 nucleus; GO:0043226 organelle; GO:0043227 membrane-bounded organelle; GO:0043229 intracellular organelle; GO:0043231 intracellular membrane-bounded organelle;		PF01399	PCI domain	O	KOG2581	26S proteasome regulatory complex, subunit RPN3/PSMD3
W9QQG6	Calcium-dependent protein kinase 9 OS=Morus notabilis OX=981085 GN=L484_017849 PE=4 SV=1	L484_017849	2.109	0.00234785	nucleus	62.186	2.9	1	1	1	K13412	CPK; calcium-dependent protein kinase [EC:2.7.11.1]	map04626 Plant-pathogen interaction				PF00069; PF13499	Protein kinase domain; EF-hand domain pair	T	KOG0032	Ca2+/calmodulin-dependent protein kinase, EF-Hand protein superfamily
W9QSZ6	Thaumatin(predicted) OS=Morus notabilis OX=981085 GN=L484_024982 PE=4 SV=1	L484_024982	4.35	0.000518564	chloroplast	27.36	4.7	1	1	8							PF00314	Thaumatin family
W9S3M5	ML domain-containing protein OS=Morus notabilis OX=981085 GN=L484_016908 PE=4 SV=1	L484_016908	1.189	0.0298937	extracellular	16.084	4.6	1	1	4							PF02221	ML domain	S	KOG4680	Uncharacterized conserved protein, contains ML domain
W9QZM5	Mitochondrial outer membrane protein porin of 34 kDa OS=Morus notabilis OX=981085 GN=L484_001516 PE=4 SV=1	L484_001516	1.328	0.0206694	cytoplasm	29.616	31.5	9	9	27	K15040	VDAC2; voltage-dependent anion channel protein 2		GO:0006091 generation of precursor metabolites and energy; GO:0006810 transport; GO:0006811 ion transport; GO:0006820 anion transport; GO:0006950 response to stress; GO:0006952 defense response; GO:0008152 metabolic process; GO:0009060 aerobic respiration; GO:0009266 response to temperature stimulus; GO:0009409 response to cold; GO:0009605 response to external stimulus; GO:0009607 response to bio…	GO:0005618 cell wall; GO:0005622 intracellular; GO:0005623 cell; GO:0005634 nucleus; GO:0005730 nucleolus; GO:0005737 cytoplasm; GO:0005739 mitochondrion; GO:0005740 mitochondrial envelope; GO:0005741 mitochondrial outer membrane; GO:0005773 vacuole; GO:0005774 vacuolar membrane; GO:0005886 plasma membrane; GO:0009507 chloroplast; GO:0009526 plastid envelope; GO:0009527 plastid outer membrane; GO…	GO:0005215 transporter activity; GO:0005216 ion channel activity; GO:0005244 voltage-gated ion channel activity; GO:0005253 anion channel activity; GO:0008308 voltage-gated anion channel activity; GO:0008509 anion transmembrane transporter activity; GO:0015075 ion transmembrane transporter activity; GO:0015103 inorganic anion transmembrane transporter activity; GO:0015267 channel activity; GO:001…			P	KOG3126	Porin/voltage-dependent anion-selective channel protein
W9RJF5	60S ribosomal protein L7-4 OS=Morus notabilis OX=981085 GN=L484_020085 PE=4 SV=1	L484_020085	0.681	0.0135921	cytoplasm	28.319	36.2	9	3	24	K02937	RP-L7e, RPL7; large subunit ribosomal protein L7e	map03010 Ribosome	GO:0000463 maturation of LSU-rRNA from tricistronic rRNA transcript (SSU-rRNA, 5.8S rRNA, LSU-rRNA); GO:0000470 maturation of LSU-rRNA; GO:0002181 cytoplasmic translation; GO:0006139 nucleobase-containing compound metabolic process; GO:0006364 rRNA processing; GO:0006396 RNA processing; GO:0006412 translation; GO:0006518 peptide metabolic process; GO:0006725 cellular aromatic compound metabolic p…	GO:0005618 cell wall; GO:0005622 intracellular; GO:0005623 cell; GO:0005737 cytoplasm; GO:0005773 vacuole; GO:0005774 vacuolar membrane; GO:0005829 cytosol; GO:0005840 ribosome; GO:0005844 polysome; GO:0005886 plasma membrane; GO:0009507 chloroplast; GO:0009536 plastid; GO:0015934 large ribosomal subunit; GO:0016020 membrane; GO:0022625 cytosolic large ribosomal subunit; GO:0022626 cytosolic ribo…	GO:0003676 nucleic acid binding; GO:0003723 RNA binding; GO:0003729 mRNA binding; GO:0003735 structural constituent of ribosome; GO:0005198 structural molecule activity; GO:0005488 binding; GO:0097159 organic cyclic compound binding; GO:1901363 heterocyclic compound binding;	PF08079; PF00327	Ribosomal L30 N-terminal domain; Ribosomal protein L30p/L7e	J	KOG3184	60S ribosomal protein L7
W9T1J8	SHSP domain-containing protein OS=Morus notabilis OX=981085 GN=L484_001270 PE=3 SV=1	L484_001270	6.278	3.85064e-05	chloroplast	24.427	35.9	8	8	26	K13993	HSP20; HSP20 family protein	map04141 Protein processing in endoplasmic reticulum	GO:0006950 response to stress; GO:0006970 response to osmotic stress; GO:0009266 response to temperature stimulus; GO:0009408 response to heat; GO:0009628 response to abiotic stimulus; GO:0010035 response to inorganic substance; GO:0010038 response to metal ion; GO:0042221 response to chemical; GO:0046686 response to cadmium ion; GO:0050896 response to stimulus;					O	KOG0710	Molecular chaperone (small heat-shock protein Hsp26/Hsp42)
W9QEA9	N-carbamoyl-L-amino acid hydrolase OS=Morus notabilis OX=981085 GN=L484_016363 PE=4 SV=1	L484_016363	1.457	0.000552345	vacuolar membrane	50.887	11.7	5	5	7	K18151	UAH; ureidoglycolate amidohydrolase [EC:3.5.1.116]	map00230 Purine metabolism; map01100 Metabolic pathways	GO:0000255 allantoin metabolic process; GO:0000256 allantoin catabolic process; GO:0006139 nucleobase-containing compound metabolic process; GO:0006144 purine nucleobase metabolic process; GO:0006145 purine nucleobase catabolic process; GO:0006725 cellular aromatic compound metabolic process; GO:0006807 nitrogen compound metabolic process; GO:0008152 metabolic process; GO:0009056 catabolic proces…	GO:0005622 intracellular; GO:0005623 cell; GO:0005737 cytoplasm; GO:0005783 endoplasmic reticulum; GO:0012505 endomembrane system; GO:0043226 organelle; GO:0043227 membrane-bounded organelle; GO:0043229 intracellular organelle; GO:0043231 intracellular membrane-bounded organelle;	GO:0003824 catalytic activity; GO:0004848 ureidoglycolate hydrolase activity; GO:0005488 binding; GO:0005515 protein binding; GO:0016787 hydrolase activity; GO:0016810 hydrolase activity, acting on carbon-nitrogen (but not peptide) bonds; GO:0016813 hydrolase activity, acting on carbon-nitrogen (but not peptide) bonds, in linear amidines; GO:0042802 identical protein binding;
W9RAB8	Geranylgeranyl diphosphate reductase OS=Morus notabilis OX=981085 GN=L484_015953 PE=4 SV=1	L484_015953	0.585	0.00406455	chloroplast	51.813	11.8	5	5	11	K10960	chlP, bchP; geranylgeranyl diphosphate/geranylgeranyl-bacteriochlorophyllide a reductase [EC:1.3.1.83 1.3.1.111]	map00860 Porphyrin and chlorophyll metabolism; map00900 Terpenoid backbone biosynthesis; map01100 Metabolic pathways; map01110 Biosynthesis of secondary metabolites	GO:0006629 lipid metabolic process; GO:0006644 phospholipid metabolic process; GO:0006720 isoprenoid metabolic process; GO:0006721 terpenoid metabolic process; GO:0006725 cellular aromatic compound metabolic process; GO:0006766 vitamin metabolic process; GO:0006775 fat-soluble vitamin metabolic process; GO:0006778 porphyrin-containing compound metabolic process; GO:0006779 porphyrin-containing co…	GO:0005622 intracellular; GO:0005623 cell; GO:0005737 cytoplasm; GO:0009507 chloroplast; GO:0009526 plastid envelope; GO:0009534 chloroplast thylakoid; GO:0009535 chloroplast thylakoid membrane; GO:0009536 plastid; GO:0009579 thylakoid; GO:0009941 chloroplast envelope; GO:0016020 membrane; GO:0031967 organelle envelope; GO:0031975 envelope; GO:0031976 plastid thylakoid; GO:0031984 organelle subco…	GO:0003824 catalytic activity; GO:0016491 oxidoreductase activity; GO:0045550 geranylgeranyl reductase activity;	PF07992	Pyridine nucleotide-disulphide oxidoreductase
W9R983	Chlorophyll a-b binding protein, chloroplastic OS=Morus notabilis OX=981085 GN=L484_002539 PE=3 SV=1	L484_002539	0.434	0.00935944	chloroplast	32.864	3.4	1	1	1	K08908	LHCA2; light-harvesting complex I chlorophyll a/b binding protein 2	map00196 Photosynthesis - antenna proteins; map01100 Metabolic pathways	GO:0006091 generation of precursor metabolites and energy; GO:0008152 metabolic process; GO:0009314 response to radiation; GO:0009416 response to light stimulus; GO:0009628 response to abiotic stimulus; GO:0009637 response to blue light; GO:0009639 response to red or far red light; GO:0009765 photosynthesis, light harvesting; GO:0009768 photosynthesis, light harvesting in photosystem I; GO:000998…	GO:0005622 intracellular; GO:0005623 cell; GO:0005737 cytoplasm; GO:0009507 chloroplast; GO:0009526 plastid envelope; GO:0009532 plastid stroma; GO:0009534 chloroplast thylakoid; GO:0009535 chloroplast thylakoid membrane; GO:0009536 plastid; GO:0009570 chloroplast stroma; GO:0009579 thylakoid; GO:0009941 chloroplast envelope; GO:0010287 plastoglobule; GO:0016020 membrane; GO:0031967 organelle env…	GO:0005488 binding; GO:0016168 chlorophyll binding; GO:0031409 pigment binding; GO:0043167 ion binding; GO:0043168 anion binding; GO:0046906 tetrapyrrole binding; GO:0048037 cofactor binding; GO:0097159 organic cyclic compound binding; GO:1901363 heterocyclic compound binding;
W9QWV2	NADH-u_ox-rdase domain-containing protein OS=Morus notabilis OX=981085 GN=L484_004259 PE=4 SV=1	L484_004259	0.825	0.0210271	extracellular	10.82	13	1	1	1							PF10785	NADH-ubiquinone oxidoreductase complex I, 21 kDa subunit
W9QGI6	2-C-methyl-D-erythritol 4-phosphate cytidylyltransferase OS=Morus notabilis OX=981085 GN=L484_016481 PE=3 SV=1	L484_016481	1.074	0.0430793	chloroplast	32.006	10.3	3	3	10	K00991	ispD; 2-C-methyl-D-erythritol 4-phosphate cytidylyltransferase [EC:2.7.7.60]	map00900 Terpenoid backbone biosynthesis; map01100 Metabolic pathways; map01110 Biosynthesis of secondary metabolites	GO:0006081 cellular aldehyde metabolic process; GO:0006082 organic acid metabolic process; GO:0006090 pyruvate metabolic process; GO:0006629 lipid metabolic process; GO:0006644 phospholipid metabolic process; GO:0006720 isoprenoid metabolic process; GO:0006793 phosphorus metabolic process; GO:0006796 phosphate-containing compound metabolic process; GO:0008152 metabolic process; GO:0008299 isopren…	GO:0005622 intracellular; GO:0005623 cell; GO:0005737 cytoplasm; GO:0009507 chloroplast; GO:0009532 plastid stroma; GO:0009536 plastid; GO:0009570 chloroplast stroma; GO:0043226 organelle; GO:0043227 membrane-bounded organelle; GO:0043229 intracellular organelle; GO:0043231 intracellular membrane-bounded organelle;	GO:0003824 catalytic activity; GO:0016740 transferase activity; GO:0016772 transferase activity, transferring phosphorus-containing groups; GO:0016779 nucleotidyltransferase activity; GO:0050518 2-C-methyl-D-erythritol 4-phosphate cytidylyltransferase activity; GO:0070567 cytidylyltransferase activity;
W9QNI7	ABC transporter B family member 11 OS=Morus notabilis OX=981085 GN=L484_013879 PE=4 SV=1	L484_013879	0.842	0.0220546	plasma membrane	140.89	3.5	2	2	2	K05658	ABCB1, CD243; ATP-binding cassette, subfamily B (MDR/TAP), member 1 [EC:7.6.2.2]	map02010 ABC transporters	GO:0006810 transport; GO:0009914 hormone transport; GO:0009926 auxin polar transport; GO:0009966 regulation of signal transduction; GO:0010315 auxin efflux; GO:0010540 basipetal auxin transport; GO:0010646 regulation of cell communication; GO:0010817 regulation of hormone levels; GO:0010928 regulation of auxin mediated signaling pathway; GO:0023051 regulation of signaling; GO:0048583 regulation o…	GO:0005623 cell; GO:0005886 plasma membrane; GO:0005911 cell-cell junction; GO:0009506 plasmodesma; GO:0016020 membrane; GO:0030054 cell junction; GO:0055044 symplast; GO:0071944 cell periphery;	GO:0005215 transporter activity; GO:0010329 auxin efflux transmembrane transporter activity; GO:0015562 efflux transmembrane transporter activity; GO:0022857 transmembrane transporter activity; GO:0080161 auxin transmembrane transporter activity;	PF00005	ABC transporter	Q	KOG0055	Multidrug/pheromone exporter, ABC superfamily
W9RTI2	ATP synthase subunit beta OS=Morus notabilis OX=981085 GN=L484_002144 PE=4 SV=1	L484_002144	0.545	0.000393308	chloroplast	40.754	57.6	17	16	147	K02112	ATPF1B, atpD; F-type H+/Na+-transporting ATPase subunit beta [EC:7.1.2.2 7.2.2.1]	map00190 Oxidative phosphorylation; map00195 Photosynthesis; map01100 Metabolic pathways				PF02874; PF00006	ATP synthase alpha/beta family, beta-barrel domain; ATP synthase alpha/beta family, nucleotide-binding domain	C	KOG1350	F0F1-type ATP synthase, beta subunit
W9SJE5	Eukaryotic translation initiation factor 3 subunit A OS=Morus notabilis OX=981085 GN=L484_006896 PE=3 SV=1	L484_006896	0.842	0.0015037	cytoplasm	97.089	4	3	3	3	K03254	EIF3A; translation initiation factor 3 subunit A	map03013 RNA transport	GO:0001732 formation of cytoplasmic translation initiation complex; GO:0002181 cytoplasmic translation; GO:0002183 cytoplasmic translational initiation; GO:0002188 translation reinitiation; GO:0006412 translation; GO:0006413 translational initiation; GO:0006518 peptide metabolic process; GO:0006807 nitrogen compound metabolic process; GO:0008152 metabolic process; GO:0009058 biosynthetic process;…	GO:0005622 intracellular; GO:0005623 cell; GO:0005737 cytoplasm; GO:0005829 cytosol; GO:0005852 eukaryotic translation initiation factor 3 complex; GO:0005886 plasma membrane; GO:0016020 membrane; GO:0032991 protein-containing complex; GO:0043614 multi-eIF complex; GO:0071540 eukaryotic translation initiation factor 3 complex, eIF3e; GO:0071541 eukaryotic translation initiation factor 3 complex, …	GO:0003676 nucleic acid binding; GO:0003723 RNA binding; GO:0003729 mRNA binding; GO:0003743 translation initiation factor activity; GO:0005488 binding; GO:0008135 translation factor activity, RNA binding; GO:0097159 organic cyclic compound binding; GO:1901363 heterocyclic compound binding;	PF01399	PCI domain	J	KOG2072	Translation initiation factor 3, subunit a (eIF-3a)
W9SFI3	SH3 domain-containing protein OS=Morus notabilis OX=981085 GN=L484_019422 PE=4 SV=1	L484_019422	0.993	0.806001	chloroplast	38.748	3.2	1	1	1				GO:0000165 MAPK cascade; GO:0006464 cellular protein modification process; GO:0006468 protein phosphorylation; GO:0006793 phosphorus metabolic process; GO:0006796 phosphate-containing compound metabolic process; GO:0006807 nitrogen compound metabolic process; GO:0006915 apoptotic process; GO:0006950 response to stress; GO:0007154 cell communication; GO:0007165 signal transduction; GO:0007186 G pr…	GO:0005622 intracellular; GO:0005623 cell; GO:0005737 cytoplasm; GO:0005829 cytosol; GO:0030027 lamellipodium; GO:0031252 cell leading edge; GO:0042995 cell projection; GO:0120025 plasma membrane bounded cell projection;	GO:0005085 guanyl-nucleotide exchange factor activity; GO:0005088 Ras guanyl-nucleotide exchange factor activity; GO:0005089 Rho guanyl-nucleotide exchange factor activity; GO:0005096 GTPase activator activity; GO:0005488 binding; GO:0005515 protein binding; GO:0008047 enzyme activator activity; GO:0017016 Ras GTPase binding; GO:0017048 Rho GTPase binding; GO:0019899 enzyme binding; GO:0030234 en…
W9SC83	Aspartate aminotransferase OS=Morus notabilis OX=981085 GN=L484_013283 PE=4 SV=1	L484_013283	0.965	0.370987	chloroplast	43.63	15.3	4	3	10	K14454	GOT1; aspartate aminotransferase, cytoplasmic [EC:2.6.1.1]	map00220 Arginine biosynthesis; map00250 Alanine, aspartate and glutamate metabolism; map00270 Cysteine and methionine metabolism; map00330 Arginine and proline metabolism; map00350 Tyrosine metabolism; map00360 Phenylalanine metabolism; map00400 Phenylalanine, tyrosine and tryptophan biosynthesis; map00710 Carbon fixation in photosynthetic organisms; map00950 Isoquinoline alkaloid biosynthesis; …	GO:0006082 organic acid metabolic process; GO:0006091 generation of precursor metabolites and energy; GO:0006099 tricarboxylic acid cycle; GO:0006101 citrate metabolic process; GO:0006103 2-oxoglutarate metabolic process; GO:0006520 cellular amino acid metabolic process; GO:0006522 alanine metabolic process; GO:0006531 aspartate metabolic process; GO:0006536 glutamate metabolic process; GO:000680…	GO:0005622 intracellular; GO:0005623 cell; GO:0005737 cytoplasm; GO:0005777 peroxisome; GO:0009536 plastid; GO:0016020 membrane; GO:0042579 microbody; GO:0043226 organelle; GO:0043227 membrane-bounded organelle; GO:0043229 intracellular organelle; GO:0043231 intracellular membrane-bounded organelle;	GO:0003824 catalytic activity; GO:0004069 L-aspartate:2-oxoglutarate aminotransferase activity; GO:0008483 transaminase activity; GO:0016740 transferase activity; GO:0016769 transferase activity, transferring nitrogenous groups;	PF00155	Aminotransferase class I and II	E	KOG1411	Aspartate aminotransferase/Glutamic oxaloacetic transaminase AAT1/GOT2
W9RPN7	Maternal effect embryo arrest(predicted) OS=Morus notabilis OX=981085 GN=L484_027009 PE=4 SV=1	L484_027009	1.507	0.00607516	mitochondria	23.293	13.9	3	3	5				GO:0000003 reproduction; GO:0003006 developmental process involved in reproduction; GO:0006935 chemotaxis; GO:0006950 response to stress; GO:0006952 defense response; GO:0007275 multicellular organism development; GO:0009605 response to external stimulus; GO:0009607 response to biotic stimulus; GO:0009620 response to fungus; GO:0009790 embryo development; GO:0009791 post-embryonic development; GO…	GO:0005622 intracellular; GO:0005623 cell; GO:0005634 nucleus; GO:0005737 cytoplasm; GO:0005829 cytosol; GO:0009507 chloroplast; GO:0009536 plastid; GO:0043226 organelle; GO:0043227 membrane-bounded organelle; GO:0043229 intracellular organelle; GO:0043231 intracellular membrane-bounded organelle;	GO:0005488 binding; GO:0036033 mediator complex binding; GO:0044877 protein-containing complex binding;
W9RCA0	C2 domain-containing protein OS=Morus notabilis OX=981085 GN=L484_009515 PE=4 SV=1	L484_009515	1.434	0.00444375	nucleus	47.997	2.5	1	1	3							PF00168	C2 domain
W9RB39	Peptidyl-prolyl cis-trans isomerase OS=Morus notabilis OX=981085 GN=L484_023973 PE=3 SV=1	L484_023973	0.836	0.0326095	cytoplasm	20.151	16.8	3	3	4	K09567	PPIH, CYPH; peptidyl-prolyl isomerase H (cyclophilin H) [EC:5.2.1.8]	map03040 Spliceosome	GO:0000375 RNA splicing, via transesterification reactions; GO:0000377 RNA splicing, via transesterification reactions with bulged adenosine as nucleophile; GO:0000398 mRNA splicing, via spliceosome; GO:0000413 protein peptidyl-prolyl isomerization; GO:0006139 nucleobase-containing compound metabolic process; GO:0006396 RNA processing; GO:0006397 mRNA processing; GO:0006457 protein folding; GO:00…	GO:0005622 intracellular; GO:0005623 cell; GO:0005634 nucleus; GO:0005654 nucleoplasm; GO:0005681 spliceosomal complex; GO:0005737 cytoplasm; GO:0005773 vacuole; GO:0005829 cytosol; GO:0005886 plasma membrane; GO:0016020 membrane; GO:0016604 nuclear body; GO:0016607 nuclear speck; GO:0030532 small nuclear ribonucleoprotein complex; GO:0031974 membrane-enclosed lumen; GO:0031981 nuclear lumen; GO:…	GO:0003755 peptidyl-prolyl cis-trans isomerase activity; GO:0003824 catalytic activity; GO:0005488 binding; GO:0008144 drug binding; GO:0016018 cyclosporin A binding; GO:0016853 isomerase activity; GO:0016859 cis-trans isomerase activity; GO:0033218 amide binding; GO:0042277 peptide binding; GO:0043021 ribonucleoprotein complex binding; GO:0044877 protein-containing complex binding; GO:0140096 ca…	PF00160	Cyclophilin type peptidyl-prolyl cis-trans isomerase/CLD	O	KOG0879	U-snRNP-associated cyclophilin type peptidyl-prolyl cis-trans isomerase
W9SPZ8	Putative thioredoxin-like ferredoxin(predicted) OS=Morus notabilis OX=981085 GN=L484_020571 PE=4 SV=1	L484_020571	1.244	0.00190299	chloroplast	44.905	2.7	1	1	2
W9QQ87	Sucrose synthase 2 OS=Morus notabilis OX=981085 GN=L484_011124 PE=4 SV=1	L484_011124	0.872	0.0951089	mitochondria	14.52	27.3	2	2	6	K00695	E2.4.1.13; sucrose synthase [EC:2.4.1.13]	map00500 Starch and sucrose metabolism; map01100 Metabolic pathways	GO:0000003 reproduction; GO:0001101 response to acid chemical; GO:0003006 developmental process involved in reproduction; GO:0005975 carbohydrate metabolic process; GO:0005976 polysaccharide metabolic process; GO:0005982 starch metabolic process; GO:0005984 disaccharide metabolic process; GO:0005985 sucrose metabolic process; GO:0006073 cellular glucan metabolic process; GO:0006950 response to st…		GO:0003824 catalytic activity; GO:0008194 UDP-glycosyltransferase activity; GO:0016157 sucrose synthase activity; GO:0016740 transferase activity; GO:0016757 transferase activity, transferring glycosyl groups; GO:0016758 transferase activity, transferring hexosyl groups; GO:0035251 UDP-glucosyltransferase activity; GO:0046527 glucosyltransferase activity;			M	KOG0853	Glycosyltransferase
W9QQG0	RAB6-interacting golgin(predicted) OS=Morus notabilis OX=981085 GN=L484_013791 PE=4 SV=1	L484_013791	0.898	0.0101206	nucleus	20.032	28.7	7	7	27
W9SG81	Ppx-GppA domain-containing protein OS=Morus notabilis OX=981085 GN=L484_019281 PE=4 SV=1	L484_019281	1.405	0.0479902	chloroplast	25.025	4.9	1	1	1									S	KOG4197	FOG: PPR repeat
W9RHB0	Mitochondrial import inner membrane translocase subunit OS=Morus notabilis OX=981085 GN=L484_008830 PE=3 SV=1	L484_008830	1.754	0.0107602	chloroplast	8.8982	52.6	4	4	12	K17780	TIM8; mitochondrial import inner membrane translocase subunit TIM8			GO:0005622 intracellular; GO:0005623 cell; GO:0005737 cytoplasm; GO:0005739 mitochondrion; GO:0005740 mitochondrial envelope; GO:0005758 mitochondrial intermembrane space; GO:0031967 organelle envelope; GO:0031970 organelle envelope lumen; GO:0031974 membrane-enclosed lumen; GO:0031975 envelope; GO:0043226 organelle; GO:0043227 membrane-bounded organelle; GO:0043229 intracellular organelle; GO:00…		PF02953	Tim10/DDP family zinc finger	U	KOG3489	Mitochondrial import inner membrane translocase, subunit TIM8
W9S1P9	Hydroxyacylglutathione hydrolase cytoplasmic OS=Morus notabilis OX=981085 GN=L484_017117 PE=3 SV=1	L484_017117	2.187	0.000265778	cytoplasm	28.614	13.2	2	2	6	K01069	gloB, gloC, HAGH; hydroxyacylglutathione hydrolase [EC:3.1.2.6]	map00620 Pyruvate metabolism; map01100 Metabolic pathways		GO:0005622 intracellular; GO:0005623 cell; GO:0005737 cytoplasm; GO:0005829 cytosol;		PF00753	Metallo-beta-lactamase superfamily	S	KOG0813	Glyoxylase
W9R339	Eukaryotic translation initiation factor 3 subunit J OS=Morus notabilis OX=981085 GN=L484_007913 PE=3 SV=1	L484_007913	0.764	0.00451686	nucleus	24.803	14.2	3	3	8	K03245	EIF3J; translation initiation factor 3 subunit J	map03013 RNA transport						J	KOG4813	Translation initiation factor eIF3, p35 subunit
W9R3Z2	Acetate/butyrate--CoA ligase AAE7 OS=Morus notabilis OX=981085 GN=L484_007738 PE=4 SV=1	L484_007738	0.869	0.0171656	peroxisome	62.016	2.8	2	2	5	K01913	AAE7, ACN1; acetate/butyrate---CoA ligase [EC:6.2.1.1 6.2.1.2]	map00010 Glycolysis / Gluconeogenesis; map00620 Pyruvate metabolism; map00630 Glyoxylate and dicarboxylate metabolism; map00650 Butanoate metabolism; map01100 Metabolic pathways; map01110 Biosynthesis of secondary metabolites; map01200 Carbon metabolism	GO:0005975 carbohydrate metabolic process; GO:0006081 cellular aldehyde metabolic process; GO:0006082 organic acid metabolic process; GO:0006083 acetate metabolic process; GO:0006097 glyoxylate cycle; GO:0006629 lipid metabolic process; GO:0006631 fatty acid metabolic process; GO:0008152 metabolic process; GO:0009987 cellular process; GO:0016999 antibiotic metabolic process; GO:0017144 drug metab…	GO:0005622 intracellular; GO:0005623 cell; GO:0005737 cytoplasm; GO:0005777 peroxisome; GO:0042579 microbody; GO:0043226 organelle; GO:0043227 membrane-bounded organelle; GO:0043229 intracellular organelle; GO:0043231 intracellular membrane-bounded organelle;	GO:0003824 catalytic activity; GO:0003987 acetate-CoA ligase activity; GO:0016405 CoA-ligase activity; GO:0016874 ligase activity; GO:0016877 ligase activity, forming carbon-sulfur bonds; GO:0016878 acid-thiol ligase activity; GO:0047760 butyrate-CoA ligase activity;	PF13193	Domain of unknown function (DUF4009)	I	KOG1176	Acyl-CoA synthetase
W9S926	Photosystem I reaction center subunit II OS=Morus notabilis OX=981085 GN=L484_012368 PE=4 SV=1	L484_012368	1.261	0.000161961	chloroplast	23.512	45.6	10	10	123	K02692	psaD; photosystem I subunit II	map00195 Photosynthesis; map01100 Metabolic pathways
W9S1Z0	PREDICTED: MULTISPECIES(predicted) OS=Morus notabilis OX=981085 GN=L484_000915 PE=4 SV=1	L484_000915	0.91	0.145983	chloroplast	13.906	9.2	1	1	3
W9QZV4	NADP-dependent D-sorbitol-6-phosphate dehydrogenase OS=Morus notabilis OX=981085 GN=L484_012256 PE=4 SV=1	L484_012256	0.672	0.273934	cytoplasm	35.206	9.9	3	3	3	K00011	AKR1B; aldehyde reductase [EC:1.1.1.21]	map00040 Pentose and glucuronate interconversions; map00051 Fructose and mannose metabolism; map00052 Galactose metabolism; map00561 Glycerolipid metabolism; map00790 Folate biosynthesis; map01100 Metabolic pathways				PF00248	Aldo/keto reductase family	S	KOG1577	Aldo/keto reductase family proteins
W9R3Y8	Pyrophosphate-energized vacuolar membrane proton pump OS=Morus notabilis OX=981085 GN=L484_025732 PE=3 SV=1	L484_025732	0.654	0.00287152	vacuolar membrane	80.48	5.5	5	5	9	K23025	AVP; H+-translocating diphosphatase [EC:7.1.3.1]
W9R8Q4	NAD(P)-bd_dom domain-containing protein OS=Morus notabilis OX=981085 GN=L484_013631 PE=4 SV=1	L484_013631	0.553	0.000647908	chloroplast	53.994	9.7	5	5	7					GO:0005622 intracellular; GO:0005623 cell; GO:0005737 cytoplasm; GO:0009507 chloroplast; GO:0009526 plastid envelope; GO:0009534 chloroplast thylakoid; GO:0009535 chloroplast thylakoid membrane; GO:0009536 plastid; GO:0009579 thylakoid; GO:0009941 chloroplast envelope; GO:0016020 membrane; GO:0031967 organelle envelope; GO:0031975 envelope; GO:0031976 plastid thylakoid; GO:0031984 organelle subco…		PF13460	NADH(P)-binding	G	KOG1203	Predicted dehydrogenase
W9QPC5	NmrA domain-containing protein OS=Morus notabilis OX=981085 GN=L484_015891 PE=4 SV=1	L484_015891	0.805	0.404992	chloroplast	43.682	4.8	2	2	3	K03953	NDUFA9; NADH dehydrogenase (ubiquinone) 1 alpha subcomplex subunit 9	map00190 Oxidative phosphorylation; map01100 Metabolic pathways	GO:0006732 coenzyme metabolic process; GO:0006733 oxidoreduction coenzyme metabolic process; GO:0006743 ubiquinone metabolic process; GO:0006744 ubiquinone biosynthetic process; GO:0006950 response to stress; GO:0006970 response to osmotic stress; GO:0008152 metabolic process; GO:0009058 biosynthetic process; GO:0009108 coenzyme biosynthetic process; GO:0009628 response to abiotic stimulus; GO:00…	GO:0005622 intracellular; GO:0005623 cell; GO:0005737 cytoplasm; GO:0005739 mitochondrion; GO:0005740 mitochondrial envelope; GO:0005743 mitochondrial inner membrane; GO:0005746 mitochondrial respirasome; GO:0005747 mitochondrial respiratory chain complex I; GO:0016020 membrane; GO:0019866 organelle inner membrane; GO:0030964 NADH dehydrogenase complex; GO:0031090 organelle membrane; GO:0031966 m…	GO:0003824 catalytic activity; GO:0003954 NADH dehydrogenase activity; GO:0016491 oxidoreductase activity; GO:0016651 oxidoreductase activity, acting on NAD(P)H;			C	KOG2865	NADH:ubiquinone oxidoreductase, NDUFA9/39kDa subunit
W9S356	Pentatricopeptide repeat(predicted) OS=Morus notabilis OX=981085 GN=L484_020794 PE=4 SV=1	L484_020794	0.541	0.00474249	cytoplasm	45.679	3.5	1	1	1				GO:0006139 nucleobase-containing compound metabolic process; GO:0006725 cellular aromatic compound metabolic process; GO:0006807 nitrogen compound metabolic process; GO:0008152 metabolic process; GO:0009451 RNA modification; GO:0009987 cellular process; GO:0016070 RNA metabolic process; GO:0034641 cellular nitrogen compound metabolic process; GO:0043170 macromolecule metabolic process; GO:0043412…	GO:0005622 intracellular; GO:0005623 cell; GO:0043226 organelle; GO:0043227 membrane-bounded organelle; GO:0043229 intracellular organelle; GO:0043231 intracellular membrane-bounded organelle;	GO:0003676 nucleic acid binding; GO:0003723 RNA binding; GO:0003824 catalytic activity; GO:0004518 nuclease activity; GO:0004519 endonuclease activity; GO:0005488 binding; GO:0016787 hydrolase activity; GO:0016788 hydrolase activity, acting on ester bonds; GO:0097159 organic cyclic compound binding; GO:1901363 heterocyclic compound binding;			S	KOG4197	FOG: PPR repeat
W9QQL7	50S ribosomal protein L24 OS=Morus notabilis OX=981085 GN=L484_021161 PE=3 SV=1	L484_021161	0.261	0.000227988	chloroplast	21.3	6.2	2	2	4	K02895	RP-L24, MRPL24, rplX; large subunit ribosomal protein L24	map03010 Ribosome	GO:0006412 translation; GO:0006518 peptide metabolic process; GO:0006807 nitrogen compound metabolic process; GO:0006996 organelle organization; GO:0008152 metabolic process; GO:0009058 biosynthetic process; GO:0009059 macromolecule biosynthetic process; GO:0009657 plastid organization; GO:0009987 cellular process; GO:0010467 gene expression; GO:0016043 cellular component organization; GO:0019538…	GO:0005622 intracellular; GO:0005623 cell; GO:0005737 cytoplasm; GO:0009507 chloroplast; GO:0009526 plastid envelope; GO:0009532 plastid stroma; GO:0009536 plastid; GO:0009570 chloroplast stroma; GO:0009941 chloroplast envelope; GO:0031967 organelle envelope; GO:0031975 envelope; GO:0043226 organelle; GO:0043227 membrane-bounded organelle; GO:0043229 intracellular organelle; GO:0043231 intracellu…				J	KOG1708	Mitochondrial/chloroplast ribosomal protein L24
W9R8X9	Mitochondrial pyruvate carrier OS=Morus notabilis OX=981085 GN=L484_012453 PE=3 SV=1	L484_012453	1.515	0.0057936	nucleus	45.53	13.3	5	5	11	K03687	GRPE; molecular chaperone GrpE		GO:0006605 protein targeting; GO:0006626 protein targeting to mitochondrion; GO:0006810 transport; GO:0006839 mitochondrial transport; GO:0006886 intracellular protein transport; GO:0006950 response to stress; GO:0006996 organelle organization; GO:0007005 mitochondrion organization; GO:0008104 protein localization; GO:0009266 response to temperature stimulus; GO:0009314 response to radiation; GO:…	GO:0001405 PAM complex, Tim23 associated import motor; GO:0005622 intracellular; GO:0005623 cell; GO:0005737 cytoplasm; GO:0005739 mitochondrion; GO:0005740 mitochondrial envelope; GO:0005743 mitochondrial inner membrane; GO:0005744 TIM23 mitochondrial import inner membrane translocase complex; GO:0016020 membrane; GO:0019866 organelle inner membrane; GO:0031090 organelle membrane; GO:0031966 mit…	GO:0000166 nucleotide binding; GO:0000774 adenyl-nucleotide exchange factor activity; GO:0005488 binding; GO:0005507 copper ion binding; GO:0005515 protein binding; GO:0005524 ATP binding; GO:0008144 drug binding; GO:0017076 purine nucleotide binding; GO:0030234 enzyme regulator activity; GO:0030554 adenyl nucleotide binding; GO:0032553 ribonucleotide binding; GO:0032555 purine ribonucleotide bin…			O	KOG3003	Molecular chaperone of the GrpE family
W9SNP7	Glutamine synthetase OS=Morus notabilis OX=981085 GN=L484_001109 PE=3 SV=1	L484_001109	0.941	0.105187	cytoplasm	35.791	10.1	4	2	20	K01915	glnA, GLUL; glutamine synthetase [EC:6.3.1.2]	map00220 Arginine biosynthesis; map00250 Alanine, aspartate and glutamate metabolism; map00630 Glyoxylate and dicarboxylate metabolism; map00910 Nitrogen metabolism; map01100 Metabolic pathways; map01230 Biosynthesis of amino acids		GO:0005622 intracellular; GO:0005623 cell; GO:0005737 cytoplasm;		PF03951; PF00120	Glutamine synthetase, beta-Grasp domain; Glutamine synthetase, catalytic domain	E	KOG0683	Glutamine synthetase
W9QWV1	Mitochondrial Rho GTPase OS=Morus notabilis OX=981085 GN=L484_024848 PE=3 SV=1	L484_024848	0.634	0.671089	nucleus	67.982	1.7	1	1	1	K07870	RHOT1, ARHT1; mitochondrial Rho GTPase 1 [EC:3.6.5.-]		GO:0000003 reproduction; GO:0000902 cell morphogenesis; GO:0000904 cell morphogenesis involved in differentiation; GO:0003006 developmental process involved in reproduction; GO:0006810 transport; GO:0006839 mitochondrial transport; GO:0006915 apoptotic process; GO:0006928 movement of cell or subcellular component; GO:0006996 organelle organization; GO:0007005 mitochondrion organization; GO:000700…	GO:0005622 intracellular; GO:0005623 cell; GO:0005737 cytoplasm; GO:0005739 mitochondrion; GO:0005740 mitochondrial envelope; GO:0005741 mitochondrial outer membrane; GO:0016020 membrane; GO:0016021 integral component of membrane; GO:0019867 outer membrane; GO:0031090 organelle membrane; GO:0031224 intrinsic component of membrane; GO:0031300 intrinsic component of organelle membrane; GO:0031301 i…		PF00071	Ras family	V	KOG1707	Predicted Ras related/Rac-GTP binding protein
W9RBD9	Pyridoxal phosphate homeostasis protein OS=Morus notabilis OX=981085 GN=L484_012479 PE=3 SV=1	L484_012479	1.188	0.0697323	chloroplast	26.327	9.1	2	1	2	K06997	yggS, PROSC; PLP dependent protein					PF01168	Alanine racemase, N-terminal domain	S	KOG3157	Proline synthetase co-transcribed protein
W9SNX9	ATP synthase subunit d, mitochondrial OS=Morus notabilis OX=981085 GN=L484_014126 PE=3 SV=1	L484_014126	1.418	0.00101641	nucleus	19.717	69.6	15	15	61	K02138	ATPeF0D, ATP5H, ATP7; F-type H+-transporting ATPase subunit d	map00190 Oxidative phosphorylation; map01100 Metabolic pathways	GO:0006139 nucleobase-containing compound metabolic process; GO:0006163 purine nucleotide metabolic process; GO:0006164 purine nucleotide biosynthetic process; GO:0006725 cellular aromatic compound metabolic process; GO:0006753 nucleoside phosphate metabolic process; GO:0006754 ATP biosynthetic process; GO:0006793 phosphorus metabolic process; GO:0006796 phosphate-containing compound metabolic pr…	GO:0000274 mitochondrial proton-transporting ATP synthase, stator stalk; GO:0000276 mitochondrial proton-transporting ATP synthase complex, coupling factor F(o); GO:0005622 intracellular; GO:0005623 cell; GO:0005634 nucleus; GO:0005730 nucleolus; GO:0005737 cytoplasm; GO:0005739 mitochondrion; GO:0005740 mitochondrial envelope; GO:0005743 mitochondrial inner membrane; GO:0005753 mitochondrial pro…	GO:0003735 structural constituent of ribosome; GO:0005198 structural molecule activity; GO:0005488 binding; GO:0005507 copper ion binding; GO:0008270 zinc ion binding; GO:0043167 ion binding; GO:0043169 cation binding; GO:0046872 metal ion binding; GO:0046914 transition metal ion binding;			C	KOG3366	Mitochondrial F1F0-ATP synthase, subunit d/ATP7
W9SPI8	Endosulphine(predicted) OS=Morus notabilis OX=981085 GN=L484_015675 PE=3 SV=1	L484_015675	1.782	0.00150849	nucleus	17.313	11.9	2	2	4
W9R795	Mitochondrial glycoprotein(predicted) OS=Morus notabilis OX=981085 GN=L484_012583 PE=4 SV=1	L484_012583	1.525	0.00335837	mitochondria	29.092	8.1	2	2	2					GO:0005622 intracellular; GO:0005623 cell; GO:0005737 cytoplasm; GO:0005739 mitochondrion; GO:0043226 organelle; GO:0043227 membrane-bounded organelle; GO:0043229 intracellular organelle; GO:0043231 intracellular membrane-bounded organelle;		PF02330	Mitochondrial glycoprotein	C	KOG2536	MAM33, mitochondrial matrix glycoprotein
W9S431	50S ribosomal protein L31 OS=Morus notabilis OX=981085 GN=L484_021939 PE=3 SV=1	L484_021939	0.601	0.00279697	chloroplast	14.868	60.2	7	7	16	K02909	RP-L31, rpmE; large subunit ribosomal protein L31	map03010 Ribosome		GO:0005622 intracellular; GO:0005623 cell; GO:0005737 cytoplasm; GO:0009507 chloroplast; GO:0009526 plastid envelope; GO:0009532 plastid stroma; GO:0009536 plastid; GO:0009570 chloroplast stroma; GO:0009941 chloroplast envelope; GO:0031967 organelle envelope; GO:0031975 envelope; GO:0043226 organelle; GO:0043227 membrane-bounded organelle; GO:0043229 intracellular organelle; GO:0043231 intracellu…
W9S3B2	DUF4057 domain-containing protein OS=Morus notabilis OX=981085 GN=L484_021568 PE=4 SV=1	L484_021568	0.853	0.0201629	nucleus	31.139	20.6	4	4	9
W9S7Q1	29 kDa ribonucleoprotein B OS=Morus notabilis OX=981085 GN=L484_024380 PE=4 SV=1	L484_024380	0.47	0.00177119	chloroplast	31.197	44.9	8	8	19	K11294	NCL, NSR1; nucleolin		GO:0001101 response to acid chemical; GO:0002376 immune system process; GO:0006950 response to stress; GO:0006952 defense response; GO:0006955 immune response; GO:0009266 response to temperature stimulus; GO:0009409 response to cold; GO:0009628 response to abiotic stimulus; GO:0009631 cold acclimation; GO:0009719 response to endogenous stimulus; GO:0009725 response to hormone; GO:0009737 response…	GO:0005622 intracellular; GO:0005623 cell; GO:0005737 cytoplasm; GO:0009507 chloroplast; GO:0009526 plastid envelope; GO:0009532 plastid stroma; GO:0009534 chloroplast thylakoid; GO:0009535 chloroplast thylakoid membrane; GO:0009536 plastid; GO:0009570 chloroplast stroma; GO:0009579 thylakoid; GO:0009941 chloroplast envelope; GO:0010319 stromule; GO:0016020 membrane; GO:0031967 organelle envelope…	GO:0003676 nucleic acid binding; GO:0003723 RNA binding; GO:0003727 single-stranded RNA binding; GO:0003729 mRNA binding; GO:0005488 binding; GO:0008187 poly-pyrimidine tract binding; GO:0008266 poly(U) RNA binding; GO:0097159 organic cyclic compound binding; GO:1901363 heterocyclic compound binding;	PF00076	RNA recognition motif. (a.k.a. RRM, RBD, or RNP domain)	A	KOG0118	FOG: RRM domain
W9R7H5	Inositol-3-phosphate synthase OS=Morus notabilis OX=981085 GN=L484_016608 PE=4 SV=1	L484_016608	0.343	0.00213027	cytoplasm	56.256	12	5	5	9	K01858	INO1, ISYNA1; myo-inositol-1-phosphate synthase [EC:5.5.1.4]	map00562 Inositol phosphate metabolism; map01100 Metabolic pathways	GO:0000003 reproduction; GO:0000302 response to reactive oxygen species; GO:0002252 immune effector process; GO:0002376 immune system process; GO:0003006 developmental process involved in reproduction; GO:0005975 carbohydrate metabolic process; GO:0006020 inositol metabolic process; GO:0006021 inositol biosynthetic process; GO:0006066 alcohol metabolic process; GO:0006575 cellular modified amino …	GO:0005622 intracellular; GO:0005623 cell; GO:0005634 nucleus; GO:0005737 cytoplasm; GO:0043226 organelle; GO:0043227 membrane-bounded organelle; GO:0043229 intracellular organelle; GO:0043231 intracellular membrane-bounded organelle;	GO:0003824 catalytic activity; GO:0004512 inositol-3-phosphate synthase activity; GO:0016853 isomerase activity; GO:0016872 intramolecular lyase activity;			I	KOG0693	Myo-inositol-1-phosphate synthase
W9RWR9	Uroporphyrinogen-III synthase OS=Morus notabilis OX=981085 GN=L484_026089 PE=3 SV=1	L484_026089	0.644	0.0191438	chloroplast	24.187	8.3	2	2	3	K01719	hemD, UROS; uroporphyrinogen-III synthase [EC:4.2.1.75]	map00860 Porphyrin and chlorophyll metabolism; map01100 Metabolic pathways; map01110 Biosynthesis of secondary metabolites	GO:0006082 organic acid metabolic process; GO:0006725 cellular aromatic compound metabolic process; GO:0006778 porphyrin-containing compound metabolic process; GO:0006779 porphyrin-containing compound biosynthetic process; GO:0006780 uroporphyrinogen III biosynthetic process; GO:0006807 nitrogen compound metabolic process; GO:0008152 metabolic process; GO:0009058 biosynthetic process; GO:0009987 …	GO:0005622 intracellular; GO:0005623 cell; GO:0005737 cytoplasm; GO:0009507 chloroplast; GO:0009536 plastid; GO:0043226 organelle; GO:0043227 membrane-bounded organelle; GO:0043229 intracellular organelle; GO:0043231 intracellular membrane-bounded organelle;	GO:0003824 catalytic activity; GO:0004852 uroporphyrinogen-III synthase activity; GO:0016829 lyase activity; GO:0016835 carbon-oxygen lyase activity; GO:0016836 hydro-lyase activity;
W9SBU2	SodC protein OS=Morus notabilis OX=981085 GN=L484_011779 PE=4 SV=1	L484_011779	0.618	0.00524384	chloroplast	29.336	34.2	6	6	89	K04565	SOD1; superoxide dismutase, Cu-Zn family [EC:1.15.1.1]	map04146 Peroxisome	GO:0000302 response to reactive oxygen species; GO:0000303 response to superoxide; GO:0000305 response to oxygen radical; GO:0001101 response to acid chemical; GO:0006801 superoxide metabolic process; GO:0006950 response to stress; GO:0006970 response to osmotic stress; GO:0006979 response to oxidative stress; GO:0008152 metabolic process; GO:0009314 response to radiation; GO:0009411 response to …	GO:0005576 extracellular region; GO:0005615 extracellular space; GO:0005622 intracellular; GO:0005623 cell; GO:0005737 cytoplasm; GO:0009507 chloroplast; GO:0009532 plastid stroma; GO:0009536 plastid; GO:0009570 chloroplast stroma; GO:0009579 thylakoid; GO:0043226 organelle; GO:0043227 membrane-bounded organelle; GO:0043229 intracellular organelle; GO:0043231 intracellular membrane-bounded organe…	GO:0003824 catalytic activity; GO:0004784 superoxide dismutase activity; GO:0005488 binding; GO:0005507 copper ion binding; GO:0008270 zinc ion binding; GO:0016209 antioxidant activity; GO:0016491 oxidoreductase activity; GO:0016721 oxidoreductase activity, acting on superoxide radicals as acceptor; GO:0043167 ion binding; GO:0043169 cation binding; GO:0046872 metal ion binding; GO:0046914 transi…	PF00080	Copper/zinc superoxide dismutase (SODC)	P	KOG0441	Cu2+/Zn2+ superoxide dismutase SOD1
W9R3Y3	NADH dehydrogenase [ubiquinone] flavoprotein 2 OS=Morus notabilis OX=981085 GN=L484_025727 PE=4 SV=1	L484_025727	1.098	0.0215373	chloroplast	35.693	8.2	3	3	9	K03943	NDUFV2; NADH dehydrogenase (ubiquinone) flavoprotein 2 [EC:7.1.1.2 1.6.99.3]	map00190 Oxidative phosphorylation; map01100 Metabolic pathways	GO:0006091 generation of precursor metabolites and energy; GO:0006119 oxidative phosphorylation; GO:0006120 mitochondrial electron transport, NADH to ubiquinone; GO:0006139 nucleobase-containing compound metabolic process; GO:0006163 purine nucleotide metabolic process; GO:0006725 cellular aromatic compound metabolic process; GO:0006753 nucleoside phosphate metabolic process; GO:0006793 phosphoru…	GO:0005622 intracellular; GO:0005623 cell; GO:0005737 cytoplasm; GO:0005739 mitochondrion; GO:0005740 mitochondrial envelope; GO:0005743 mitochondrial inner membrane; GO:0005746 mitochondrial respirasome; GO:0005747 mitochondrial respiratory chain complex I; GO:0016020 membrane; GO:0019866 organelle inner membrane; GO:0030964 NADH dehydrogenase complex; GO:0031090 organelle membrane; GO:0031966 m…	GO:0003824 catalytic activity; GO:0003954 NADH dehydrogenase activity; GO:0005488 binding; GO:0008137 NADH dehydrogenase (ubiquinone) activity; GO:0008270 zinc ion binding; GO:0016491 oxidoreductase activity; GO:0016651 oxidoreductase activity, acting on NAD(P)H; GO:0016655 oxidoreductase activity, acting on NAD(P)H, quinone or similar compound as acceptor; GO:0043167 ion binding; GO:0043169 cati…			C	KOG3196	NADH:ubiquinone oxidoreductase, NDUFV2/24 kD subunit
W9QNI9	FAS-associated factor 2-B OS=Morus notabilis OX=981085 GN=L484_007530 PE=4 SV=1	L484_007530	0.853	0.0821089	nucleus	53.565	2.7	1	1	1	K18726	FAF2, UBXD8; FAS-associated factor 2					PF00789	UBX domain	T	KOG1363	Predicted regulator of the ubiquitin pathway (contains UAS and UBX domains)
W9QYM7	YTH domain-containing protein OS=Morus notabilis OX=981085 GN=L484_003931 PE=4 SV=1	L484_003931	1.241	0.100409	nucleus	66.881	6.2	3	3	3	K20102	YTHDF; YTH domain-containing family protein					PF04146	YT521-B-like domain	S	KOG1901	Uncharacterized high-glucose-regulated protein
W9QQU6	Putative mitochondrial saccharopine dehydrogenase-like oxidoreductase OS=Morus notabilis OX=981085 GN=L484_020963 PE=4 SV=1	L484_020963	1.001	0.973811	plasma membrane	50.304	2.8	1	1	1					GO:0005622 intracellular; GO:0005623 cell; GO:0005737 cytoplasm; GO:0005739 mitochondrion; GO:0005773 vacuole; GO:0005774 vacuolar membrane; GO:0005886 plasma membrane; GO:0009507 chloroplast; GO:0009526 plastid envelope; GO:0009536 plastid; GO:0009941 chloroplast envelope; GO:0016020 membrane; GO:0031090 organelle membrane; GO:0031967 organelle envelope; GO:0031975 envelope; GO:0043226 organelle…				S	KOG2733	Uncharacterized membrane protein
W9QT72	Ribosome-recycling factor OS=Morus notabilis OX=981085 GN=L484_025073 PE=3 SV=1	L484_025073	1.254	0.00998612	chloroplast	34.761	32.1	10	10	59	K02838	frr, MRRF, RRF; ribosome recycling factor		GO:0000003 reproduction; GO:0002181 cytoplasmic translation; GO:0002184 cytoplasmic translational termination; GO:0002376 immune system process; GO:0003006 developmental process involved in reproduction; GO:0006412 translation; GO:0006415 translational termination; GO:0006518 peptide metabolic process; GO:0006807 nitrogen compound metabolic process; GO:0006950 response to stress; GO:0006952 defen…	GO:0005622 intracellular; GO:0005623 cell; GO:0005737 cytoplasm; GO:0009507 chloroplast; GO:0009532 plastid stroma; GO:0009536 plastid; GO:0009570 chloroplast stroma; GO:0009579 thylakoid; GO:0043226 organelle; GO:0043227 membrane-bounded organelle; GO:0043229 intracellular organelle; GO:0043231 intracellular membrane-bounded organelle;	GO:0005488 binding; GO:0005507 copper ion binding; GO:0043021 ribonucleoprotein complex binding; GO:0043023 ribosomal large subunit binding; GO:0043167 ion binding; GO:0043169 cation binding; GO:0044877 protein-containing complex binding; GO:0046872 metal ion binding; GO:0046914 transition metal ion binding;	PF01765	Ribosome recycling factor	J	KOG4759	Ribosome recycling factor
W9S414	Thaumatin(predicted) OS=Morus notabilis OX=981085 GN=L484_021878 PE=4 SV=1	L484_021878	6.258	7.70702e-06	nucleus	35.883	2.7	1	1	5							PF00314	Thaumatin family
W9RHF7	Pyridoxal phosphate homeostasis protein OS=Morus notabilis OX=981085 GN=L484_014173 PE=3 SV=1	L484_014173	1.429	0.0126683	chloroplast	34.919	7	2	1	3	K06997	yggS, PROSC; PLP dependent protein					PF01168	Alanine racemase, N-terminal domain	U	KOG3157	Proline synthetase co-transcribed protein
W9RHJ6	Plasma membrane fusion protein(predicted) OS=Morus notabilis OX=981085 GN=L484_016173 PE=4 SV=1	L484_016173	1.044	0.286403	plasma membrane	34.433	4.8	1	1	2
W9QXP6	37 kDa inner envelope membrane protein OS=Morus notabilis OX=981085 GN=L484_012542 PE=3 SV=1	L484_012542	0.679	0.00176229	chloroplast	38.833	11.8	3	3	7	K12502	VTE3, APG1; MPBQ/MSBQ methyltransferase [EC:2.1.1.295]	map00130 Ubiquinone and other terpenoid-quinone biosynthesis; map01100 Metabolic pathways; map01110 Biosynthesis of secondary metabolites	GO:0006732 coenzyme metabolic process; GO:0006766 vitamin metabolic process; GO:0006775 fat-soluble vitamin metabolic process; GO:0008152 metabolic process; GO:0009058 biosynthetic process; GO:0009108 coenzyme biosynthetic process; GO:0009110 vitamin biosynthetic process; GO:0009987 cellular process; GO:0010189 vitamin E biosynthetic process; GO:0010236 plastoquinone biosynthetic process; GO:0018…	GO:0005622 intracellular; GO:0005623 cell; GO:0005737 cytoplasm; GO:0009507 chloroplast; GO:0009526 plastid envelope; GO:0009528 plastid inner membrane; GO:0009536 plastid; GO:0009706 chloroplast inner membrane; GO:0009941 chloroplast envelope; GO:0016020 membrane; GO:0019866 organelle inner membrane; GO:0031090 organelle membrane; GO:0031967 organelle envelope; GO:0031969 chloroplast membrane; G…	GO:0003824 catalytic activity; GO:0008168 methyltransferase activity; GO:0008757 S-adenosylmethionine-dependent methyltransferase activity; GO:0016740 transferase activity; GO:0016741 transferase activity, transferring one-carbon groups; GO:0051741 2-methyl-6-phytyl-1,4-benzoquinone methyltransferase activity;	PF08241	Methyltransferase domain	H	KOG1540	Ubiquinone biosynthesis methyltransferase COQ5
W9QNL6	Photosystem I P700 chlorophyll a apoprotein A1(predicted) OS=Morus notabilis OX=981085 GN=L484_010617 PE=4 SV=1	L484_010617	0.23	0.00306782	nucleus	9.7429	14.1	1	1	4	K02689	psaA; photosystem I P700 chlorophyll a apoprotein A1	map00195 Photosynthesis; map01100 Metabolic pathways	GO:0008152 metabolic process; GO:0009987 cellular process; GO:0015979 photosynthesis; GO:0044237 cellular metabolic process;	GO:0005622 intracellular; GO:0005623 cell; GO:0005737 cytoplasm; GO:0009507 chloroplast; GO:0009526 plastid envelope; GO:0009532 plastid stroma; GO:0009534 chloroplast thylakoid; GO:0009535 chloroplast thylakoid membrane; GO:0009536 plastid; GO:0009570 chloroplast stroma; GO:0009579 thylakoid; GO:0009941 chloroplast envelope; GO:0010287 plastoglobule; GO:0016020 membrane; GO:0031967 organelle env…
W9RTW2	Putative xyloglucan OS=Morus notabilis OX=981085 GN=L484_007462 PE=4 SV=1	L484_007462	4.74	0.00019809	chloroplast	35.599	7.3	2	2	4	K08235	E2.4.1.207; xyloglucan:xyloglucosyl transferase [EC:2.4.1.207]					PF00722	Glycosyl hydrolases family 16
W9RGK0	VPS37 C-terminal domain-containing protein OS=Morus notabilis OX=981085 GN=L484_022617 PE=4 SV=1	L484_022617	1.628	0.00237076	nucleus	26.551	4.3	1	1	1	K12185	VPS37; ESCRT-I complex subunit VPS37	map04144 Endocytosis		GO:0000813 ESCRT I complex; GO:0005622 intracellular; GO:0005623 cell; GO:0005737 cytoplasm; GO:0005768 endosome; GO:0010008 endosome membrane; GO:0012505 endomembrane system; GO:0016020 membrane; GO:0031090 organelle membrane; GO:0031410 cytoplasmic vesicle; GO:0031982 vesicle; GO:0032991 protein-containing complex; GO:0036452 ESCRT complex; GO:0043226 organelle; GO:0043227 membrane-bounded orga…		PF07200	Modifier of rudimentary (Mod(r)) protein	U	KOG3270	Uncharacterized conserved protein
W9RD73	Peptidylprolyl isomerase OS=Morus notabilis OX=981085 GN=L484_011545 PE=4 SV=1	L484_011545	1.218	0.0251062	chloroplast	25.183	23.2	5	5	33	K01802	E5.2.1.8; peptidylprolyl isomerase [EC:5.2.1.8]		GO:0000413 protein peptidyl-prolyl isomerization; GO:0006457 protein folding; GO:0006464 cellular protein modification process; GO:0006807 nitrogen compound metabolic process; GO:0008152 metabolic process; GO:0009987 cellular process; GO:0018193 peptidyl-amino acid modification; GO:0018208 peptidyl-proline modification; GO:0019538 protein metabolic process; GO:0036211 protein modification process…	GO:0005622 intracellular; GO:0005623 cell; GO:0005737 cytoplasm; GO:0009507 chloroplast; GO:0009536 plastid; GO:0009579 thylakoid; GO:0031977 thylakoid lumen; GO:0043226 organelle; GO:0043227 membrane-bounded organelle; GO:0043229 intracellular organelle; GO:0043231 intracellular membrane-bounded organelle;	GO:0003755 peptidyl-prolyl cis-trans isomerase activity; GO:0003824 catalytic activity; GO:0005488 binding; GO:0005527 macrolide binding; GO:0005528 FK506 binding; GO:0008144 drug binding; GO:0016853 isomerase activity; GO:0016859 cis-trans isomerase activity; GO:0097159 organic cyclic compound binding; GO:0140096 catalytic activity, acting on a protein; GO:1901363 heterocyclic compound binding;	PF00254	FKBP-type peptidyl-prolyl cis-trans isomerase	O	KOG0549	FKBP-type peptidyl-prolyl cis-trans isomerase
W9QUB9	SAL1 phosphatase OS=Morus notabilis OX=981085 GN=L484_020691 PE=4 SV=1	L484_020691	0.89	0.424171	cytoplasm	38.477	11.5	4	4	5	K15422	SAL; 3'(2'), 5'-bisphosphate nucleotidase / inositol polyphosphate 1-phosphatase [EC:3.1.3.7 3.1.3.57]	map00562 Inositol phosphate metabolism; map00920 Sulfur metabolism; map01100 Metabolic pathways; map04070 Phosphatidylinositol signaling system	GO:0006793 phosphorus metabolic process; GO:0006796 phosphate-containing compound metabolic process; GO:0008152 metabolic process; GO:0009987 cellular process; GO:0016311 dephosphorylation; GO:0044237 cellular metabolic process;		GO:0003824 catalytic activity; GO:0008252 nucleotidase activity; GO:0008441 3'(2'),5'-bisphosphate nucleotidase activity; GO:0016312 inositol bisphosphate phosphatase activity; GO:0016787 hydrolase activity; GO:0016788 hydrolase activity, acting on ester bonds; GO:0016791 phosphatase activity; GO:0042578 phosphoric ester hydrolase activity; GO:0052745 inositol phosphate phosphatase activity;			FP	KOG1528	Salt-sensitive 3'-phosphoadenosine-5'-phosphatase HAL2/SAL1
W9SKK2	Ubiquitin receptor RAD23 OS=Morus notabilis OX=981085 GN=L484_004410 PE=3 SV=1	L484_004410	1.176	0.0594371	chloroplast	45.024	9	3	2	6	K10839	RAD23, HR23; UV excision repair protein RAD23	map03420 Nucleotide excision repair; map04141 Protein processing in endoplasmic reticulum		GO:0005622 intracellular; GO:0005623 cell; GO:0005634 nucleus; GO:0005737 cytoplasm; GO:0043226 organelle; GO:0043227 membrane-bounded organelle; GO:0043229 intracellular organelle; GO:0043231 intracellular membrane-bounded organelle;	GO:0005488 binding; GO:0005515 protein binding; GO:0031593 polyubiquitin modification-dependent protein binding; GO:0032182 ubiquitin-like protein binding; GO:0043130 ubiquitin binding; GO:0044877 protein-containing complex binding; GO:0070628 proteasome binding; GO:0140030 modification-dependent protein binding;	PF00240; PF00627; PF09280	Ubiquitin family; UBA/TS-N domain; XPC-binding domain	L	KOG0011	Nucleotide excision repair factor NEF2, RAD23 component
W9S4K1	14-3-3-like protein GF14 kappa OS=Morus notabilis OX=981085 GN=L484_008548 PE=3 SV=1	L484_008548	1.344	0.0297091	chloroplast	29.015	23.8	5	1	14	K06630	YWHAE; 14-3-3 protein epsilon					PF00244	14-3-3 protein	O	KOG0841	Multifunctional chaperone (14-3-3 family)
W9R6P5	DnaJ-like(predicted) OS=Morus notabilis OX=981085 GN=L484_001906 PE=3 SV=1	L484_001906	0.912	0.136783	extracellular	40.064	24.7	10	10	22	K09584	PDIA6, TXNDC7; protein disulfide-isomerase A6 [EC:5.3.4.1]	map04141 Protein processing in endoplasmic reticulum	GO:0006457 protein folding; GO:0006950 response to stress; GO:0009987 cellular process; GO:0033554 cellular response to stress; GO:0034976 response to endoplasmic reticulum stress; GO:0050896 response to stimulus; GO:0051716 cellular response to stimulus;	GO:0005622 intracellular; GO:0005623 cell; GO:0005737 cytoplasm; GO:0005783 endoplasmic reticulum; GO:0012505 endomembrane system; GO:0043226 organelle; GO:0043227 membrane-bounded organelle; GO:0043229 intracellular organelle; GO:0043231 intracellular membrane-bounded organelle;	GO:0003756 protein disulfide isomerase activity; GO:0003824 catalytic activity; GO:0016853 isomerase activity; GO:0016860 intramolecular oxidoreductase activity; GO:0016864 intramolecular oxidoreductase activity, transposing S-S bonds; GO:0140096 catalytic activity, acting on a protein;	PF00085; PF07749	Thioredoxin; Endoplasmic reticulum protein ERp29, C-terminal domain	O	KOG0191	Thioredoxin/protein disulfide isomerase
W9R6H7	Photosystem I reaction center subunit VI OS=Morus notabilis OX=981085 GN=L484_026213 PE=4 SV=1	L484_026213	1.533	0.0729293	chloroplast	15.146	30.6	2	2	9	K02695	psaH; photosystem I subunit VI	map00195 Photosynthesis	GO:0009719 response to endogenous stimulus; GO:0009725 response to hormone; GO:0009735 response to cytokinin; GO:0010033 response to organic substance; GO:0042221 response to chemical; GO:0050896 response to stimulus;	GO:0005622 intracellular; GO:0005623 cell; GO:0005737 cytoplasm; GO:0009507 chloroplast; GO:0009532 plastid stroma; GO:0009534 chloroplast thylakoid; GO:0009535 chloroplast thylakoid membrane; GO:0009536 plastid; GO:0009570 chloroplast stroma; GO:0009579 thylakoid; GO:0010287 plastoglobule; GO:0016020 membrane; GO:0031976 plastid thylakoid; GO:0031984 organelle subcompartment; GO:0034357 photosyn…
W9QF66	Monothiol glutaredoxin-S15 OS=Morus notabilis OX=981085 GN=L484_005131 PE=4 SV=1	L484_005131	1.195	0.153602	chloroplast	22.41	25.4	5	5	11	K07390	grxD, GLRX5; monothiol glutaredoxin			GO:0005622 intracellular; GO:0005623 cell; GO:0005737 cytoplasm; GO:0005739 mitochondrion; GO:0043226 organelle; GO:0043227 membrane-bounded organelle; GO:0043229 intracellular organelle; GO:0043231 intracellular membrane-bounded organelle;	GO:0005488 binding; GO:0043167 ion binding; GO:0043169 cation binding; GO:0046872 metal ion binding;	PF00462	Glutaredoxin	O	KOG0911	Glutaredoxin-related protein
W9QPQ8	Glucose-fructose oxidoreductase, bacterial(predicted) OS=Morus notabilis OX=981085 GN=L484_007981 PE=4 SV=1	L484_007981	0.718	0.0102565	chloroplast	37.997	12.2	4	4	6				GO:0006139 nucleobase-containing compound metabolic process; GO:0006725 cellular aromatic compound metabolic process; GO:0006732 coenzyme metabolic process; GO:0006733 oxidoreduction coenzyme metabolic process; GO:0006739 NADP metabolic process; GO:0006740 NADPH regeneration; GO:0006753 nucleoside phosphate metabolic process; GO:0006793 phosphorus metabolic process; GO:0006796 phosphate-containin…		GO:0003824 catalytic activity; GO:0016491 oxidoreductase activity;	PF02894	Oxidoreductase family, C-terminal alpha/beta domain	KL	KOG2742	Predicted oxidoreductase
W9RUJ9	Superoxide dismutase OS=Morus notabilis OX=981085 GN=L484_011225 PE=3 SV=1	L484_011225	0.757	0.030831	mitochondria	25.654	18.1	3	3	18	K04564	SOD2; superoxide dismutase, Fe-Mn family [EC:1.15.1.1]	map04146 Peroxisome	GO:0000302 response to reactive oxygen species; GO:0000303 response to superoxide; GO:0000305 response to oxygen radical; GO:0001101 response to acid chemical; GO:0006801 superoxide metabolic process; GO:0006950 response to stress; GO:0006970 response to osmotic stress; GO:0006979 response to oxidative stress; GO:0008152 metabolic process; GO:0009410 response to xenobiotic stimulus; GO:0009628 re…	GO:0005622 intracellular; GO:0005623 cell; GO:0005737 cytoplasm; GO:0005739 mitochondrion; GO:0005759 mitochondrial matrix; GO:0031974 membrane-enclosed lumen; GO:0043226 organelle; GO:0043227 membrane-bounded organelle; GO:0043229 intracellular organelle; GO:0043231 intracellular membrane-bounded organelle; GO:0043233 organelle lumen; GO:0070013 intracellular organelle lumen;	GO:0003824 catalytic activity; GO:0004784 superoxide dismutase activity; GO:0005488 binding; GO:0016209 antioxidant activity; GO:0016491 oxidoreductase activity; GO:0016721 oxidoreductase activity, acting on superoxide radicals as acceptor; GO:0030145 manganese ion binding; GO:0043167 ion binding; GO:0043169 cation binding; GO:0046872 metal ion binding; GO:0046914 transition metal ion binding;	PF00081; PF02777	Iron/manganese superoxide dismutases, alpha-hairpin domain; Iron/manganese superoxide dismutases, C-terminal domain	P	KOG0876	Manganese superoxide dismutase
W9QIY7	Uncharacterized membrane protein OS=Morus notabilis OX=981085 GN=L484_005288 PE=4 SV=1	L484_005288	1.222	0.0104488	chloroplast	74.432	6.7	4	4	9	K21989	TMEM63; calcium permeable stress-gated cation channel			GO:0005622 intracellular; GO:0005623 cell; GO:0005737 cytoplasm; GO:0005773 vacuole; GO:0005774 vacuolar membrane; GO:0005886 plasma membrane; GO:0005911 cell-cell junction; GO:0009506 plasmodesma; GO:0009507 chloroplast; GO:0009526 plastid envelope; GO:0009536 plastid; GO:0009941 chloroplast envelope; GO:0016020 membrane; GO:0030054 cell junction; GO:0031090 organelle membrane; GO:0031967 organe…				S	KOG1134	Uncharacterized conserved protein
W9S915	Ketol-acid reductoisomerase OS=Morus notabilis OX=981085 GN=L484_027131 PE=3 SV=1	L484_027131	0.486	4.2557e-05	cytoplasm	57.739	8.9	4	3	8	K00053	ilvC; ketol-acid reductoisomerase [EC:1.1.1.86]	map00290 Valine, leucine and isoleucine biosynthesis; map00770 Pantothenate and CoA biosynthesis; map01100 Metabolic pathways; map01110 Biosynthesis of secondary metabolites; map01210 2-Oxocarboxylic acid metabolism; map01230 Biosynthesis of amino acids	GO:0010035 response to inorganic substance; GO:0010038 response to metal ion; GO:0042221 response to chemical; GO:0046686 response to cadmium ion; GO:0050896 response to stimulus;	GO:0005576 extracellular region; GO:0005618 cell wall; GO:0005622 intracellular; GO:0005623 cell; GO:0005737 cytoplasm; GO:0005739 mitochondrion; GO:0009507 chloroplast; GO:0009526 plastid envelope; GO:0009532 plastid stroma; GO:0009536 plastid; GO:0009570 chloroplast stroma; GO:0009941 chloroplast envelope; GO:0030312 external encapsulating structure; GO:0031967 organelle envelope; GO:0031975 en…	GO:0000166 nucleotide binding; GO:0000287 magnesium ion binding; GO:0005488 binding; GO:0005507 copper ion binding; GO:0005515 protein binding; GO:0036094 small molecule binding; GO:0042802 identical protein binding; GO:0042803 protein homodimerization activity; GO:0043167 ion binding; GO:0043168 anion binding; GO:0043169 cation binding; GO:0046872 metal ion binding; GO:0046914 transition metal i…
W9QH27	MutS(predicted) OS=Morus notabilis OX=981085 GN=L484_013543 PE=4 SV=1	L484_013543	1.09	0.487669	chloroplast	34.012	2.2	1	1	2
W9QFK5	FAS1 domain containing protein(predicted) OS=Morus notabilis OX=981085 GN=L484_018219 PE=4 SV=1	L484_018219	0.653	0.00623393	chloroplast	44.078	14.6	4	4	19				GO:0007275 multicellular organism development; GO:0022622 root system development; GO:0032501 multicellular organismal process; GO:0032502 developmental process; GO:0048364 root development; GO:0048367 shoot system development; GO:0048731 system development; GO:0048856 anatomical structure development; GO:0099402 plant organ development;	GO:0005618 cell wall; GO:0005623 cell; GO:0005886 plasma membrane; GO:0016020 membrane; GO:0030312 external encapsulating structure; GO:0031224 intrinsic component of membrane; GO:0031225 anchored component of membrane; GO:0031226 intrinsic component of plasma membrane; GO:0046658 anchored component of plasma membrane; GO:0071944 cell periphery;		PF02469	Fasciclin domain
W9QL19	Coatomer beta subunit(predicted) OS=Morus notabilis OX=981085 GN=L484_010621 PE=4 SV=1	L484_010621	0.873	0.0651554	nucleus	195.6	1.1	2	2	3	K11267	PDS5; sister chromatid cohesion protein PDS5							D	KOG1525	Sister chromatid cohesion complex Cohesin, subunit PDS5
W9RYJ6	Serine carboxypeptidase-like 18, putative isoform 5(predicted) OS=Morus notabilis OX=981085 GN=L484_003997 PE=4 SV=1	L484_003997	1.302	0.232516	chloroplast	6.8308	16.4	1	1	3	K16296	SCPL-I; serine carboxypeptidase-like clade I [EC:3.4.16.-]							EO	KOG1282	Serine carboxypeptidases (lysosomal cathepsin A)
W9RAX3	Calreticulin OS=Morus notabilis OX=981085 GN=L484_004111 PE=3 SV=1	L484_004111	0.742	0.00168588	cytoplasm	49.998	29.5	14	14	42	K08057	CALR; calreticulin	map04141 Protein processing in endoplasmic reticulum; map04145 Phagosome	GO:0006950 response to stress; GO:0006970 response to osmotic stress; GO:0006979 response to oxidative stress; GO:0009628 response to abiotic stimulus; GO:0009651 response to salt stress; GO:0010035 response to inorganic substance; GO:0010038 response to metal ion; GO:0042221 response to chemical; GO:0046686 response to cadmium ion; GO:0050896 response to stimulus;	GO:0005576 extracellular region; GO:0005622 intracellular; GO:0005623 cell; GO:0005737 cytoplasm; GO:0005739 mitochondrion; GO:0005773 vacuole; GO:0005774 vacuolar membrane; GO:0005783 endoplasmic reticulum; GO:0005788 endoplasmic reticulum lumen; GO:0005911 cell-cell junction; GO:0009506 plasmodesma; GO:0009507 chloroplast; GO:0009536 plastid; GO:0012505 endomembrane system; GO:0016020 membrane;…				O	KOG0674	Calreticulin
W9QDK1	LRAT domain-containing protein OS=Morus notabilis OX=981085 GN=L484_019724 PE=4 SV=1	L484_019724	0.293	0.000283552	chloroplast	10.413	14.1	1	1	1							PF04970	Lecithin retinol acyltransferase
W9QXX3	C2 domain-containing protein OS=Morus notabilis OX=981085 GN=L484_026371 PE=4 SV=1	L484_026371	2.618	9.20944e-05	chloroplast	38.144	4.1	1	1	2							PF00168	C2 domain
W9QWQ9	Glutathione S-transferase OS=Morus notabilis OX=981085 GN=L484_009075 PE=3 SV=1	L484_009075	1.401	0.00227297	chloroplast	25.322	35.9	8	8	50	K00799	GST, gst; glutathione S-transferase [EC:2.5.1.18]	map00480 Glutathione metabolism; map01100 Metabolic pathways				PF02798; PF00043	Glutathione S-transferase, N-terminal domain; Glutathione S-transferase, C-terminal domain	O	KOG0867	Glutathione S-transferase
W9RNQ5	Multiprotein-bridging factor 1a OS=Morus notabilis OX=981085 GN=L484_010357 PE=4 SV=1	L484_010357	0.885	0.189202	nucleus	21.584	23.5	4	4	15	K03627	MBF1; putative transcription factor		GO:0006355 regulation of transcription, DNA-templated; GO:0009889 regulation of biosynthetic process; GO:0009891 positive regulation of biosynthetic process; GO:0009893 positive regulation of metabolic process; GO:0010468 regulation of gene expression; GO:0010556 regulation of macromolecule biosynthetic process; GO:0010557 positive regulation of macromolecule biosynthetic process; GO:0010604 posi…	GO:0005622 intracellular; GO:0005623 cell; GO:0005634 nucleus; GO:0005730 nucleolus; GO:0005737 cytoplasm; GO:0031974 membrane-enclosed lumen; GO:0031981 nuclear lumen; GO:0043226 organelle; GO:0043227 membrane-bounded organelle; GO:0043228 non-membrane-bounded organelle; GO:0043229 intracellular organelle; GO:0043231 intracellular membrane-bounded organelle; GO:0043232 intracellular non-membrane…	GO:0003676 nucleic acid binding; GO:0003712 transcription coregulator activity; GO:0003713 transcription coactivator activity; GO:0003723 RNA binding; GO:0003729 mRNA binding; GO:0005488 binding; GO:0097159 organic cyclic compound binding; GO:0140110 transcription regulator activity; GO:1901363 heterocyclic compound binding;	PF01381	Helix-turn-helix	K	KOG3398	Transcription factor MBF1
W9RHZ4	Ubiquitin-conjugating enzyme E2 35 OS=Morus notabilis OX=981085 GN=L484_004811 PE=3 SV=1	L484_004811	0.954	0.590752	mitochondria	17.29	41.2	5	2	20	K10580	UBE2N, BLU, UBC13; ubiquitin-conjugating enzyme E2 N [EC:2.3.2.23]	map04120 Ubiquitin mediated proteolysis	GO:0000209 protein polyubiquitination; GO:0006139 nucleobase-containing compound metabolic process; GO:0006259 DNA metabolic process; GO:0006281 DNA repair; GO:0006301 postreplication repair; GO:0006464 cellular protein modification process; GO:0006508 proteolysis; GO:0006511 ubiquitin-dependent protein catabolic process; GO:0006725 cellular aromatic compound metabolic process; GO:0006807 nitroge…	GO:0005622 intracellular; GO:0005623 cell; GO:0005634 nucleus; GO:0005737 cytoplasm; GO:0043226 organelle; GO:0043227 membrane-bounded organelle; GO:0043229 intracellular organelle; GO:0043231 intracellular membrane-bounded organelle;	GO:0003824 catalytic activity; GO:0004842 ubiquitin-protein transferase activity; GO:0005488 binding; GO:0005515 protein binding; GO:0016740 transferase activity; GO:0019787 ubiquitin-like protein transferase activity; GO:0019899 enzyme binding; GO:0031625 ubiquitin protein ligase binding; GO:0044389 ubiquitin-like protein ligase binding; GO:0061630 ubiquitin protein ligase activity; GO:0061659 u…	PF00179	Ubiquitin-conjugating enzyme	O	KOG0417	Ubiquitin-protein ligase
W9RIB6	FKBP12-interacting protein of 37 kDa-like(predicted) OS=Morus notabilis OX=981085 GN=L484_014565 PE=4 SV=1	L484_014565	1.303	0.0922635	plasma membrane	43.172	3.4	1	1	1	K22824	WTAP; pre-mRNA-splicing regulator WTAP		GO:0000381 regulation of alternative mRNA splicing, via spliceosome; GO:0001510 RNA methylation; GO:0006139 nucleobase-containing compound metabolic process; GO:0006725 cellular aromatic compound metabolic process; GO:0006807 nitrogen compound metabolic process; GO:0008152 metabolic process; GO:0009451 RNA modification; GO:0009888 tissue development; GO:0009987 cellular process; GO:0010073 merist…	GO:0005622 intracellular; GO:0005623 cell; GO:0005634 nucleus; GO:0005911 cell-cell junction; GO:0009506 plasmodesma; GO:0030054 cell junction; GO:0043226 organelle; GO:0043227 membrane-bounded organelle; GO:0043229 intracellular organelle; GO:0043231 intracellular membrane-bounded organelle; GO:0055044 symplast;	GO:0005488 binding; GO:0005515 protein binding; GO:0043621 protein self-association;			A	KOG2991	Splicing regulator
W9QZY6	Peptidyl-prolyl cis-trans isomerase OS=Morus notabilis OX=981085 GN=L484_022452 PE=3 SV=1	L484_022452	1.272	0.0567543	nucleus	22.818	23.7	4	4	8	K12734	PPIL3; peptidyl-prolyl cis-trans isomerase-like 3 [EC:5.2.1.8]		GO:0000413 protein peptidyl-prolyl isomerization; GO:0006464 cellular protein modification process; GO:0006807 nitrogen compound metabolic process; GO:0008152 metabolic process; GO:0009987 cellular process; GO:0018193 peptidyl-amino acid modification; GO:0018208 peptidyl-proline modification; GO:0019538 protein metabolic process; GO:0036211 protein modification process; GO:0043170 macromolecule m…		GO:0003755 peptidyl-prolyl cis-trans isomerase activity; GO:0003824 catalytic activity; GO:0016853 isomerase activity; GO:0016859 cis-trans isomerase activity; GO:0140096 catalytic activity, acting on a protein;	PF00160	Cyclophilin type peptidyl-prolyl cis-trans isomerase/CLD	O	KOG0884	Similar to cyclophilin-type peptidyl-prolyl cis-trans isomerase
W9R5H4	Glutamate-1-semialdehyde 2,1-aminomutase 1 OS=Morus notabilis OX=981085 GN=L484_008822 PE=3 SV=1	L484_008822	0.713	0.000534268	chloroplast	50.831	34.2	12	12	51	K01845	hemL; glutamate-1-semialdehyde 2,1-aminomutase [EC:5.4.3.8]	map00860 Porphyrin and chlorophyll metabolism; map01100 Metabolic pathways; map01110 Biosynthesis of secondary metabolites		GO:0005576 extracellular region; GO:0005622 intracellular; GO:0005623 cell; GO:0005737 cytoplasm; GO:0009507 chloroplast; GO:0009526 plastid envelope; GO:0009532 plastid stroma; GO:0009536 plastid; GO:0009570 chloroplast stroma; GO:0009941 chloroplast envelope; GO:0031967 organelle envelope; GO:0031975 envelope; GO:0043226 organelle; GO:0043227 membrane-bounded organelle; GO:0043229 intracellular…		PF00202	Aminotransferase class-III	E	KOG1401	Acetylornithine aminotransferase
W9RFL8	Glycosyl hydrolases family 31 protein isoform 1(predicted) OS=Morus notabilis OX=981085 GN=L484_025925 PE=3 SV=1	L484_025925	0.876	0.00663351	cytoplasm	92.965	10.6	9	9	16	K01187	malZ; alpha-glucosidase [EC:3.2.1.20]	map00052 Galactose metabolism; map00500 Starch and sucrose metabolism; map01100 Metabolic pathways				PF13802	Galactose mutarotase-like	G	KOG1065	Maltase glucoamylase and related hydrolases, glycosyl hydrolase family 31
W9S324	Hypersensitive-induced response protein 1 OS=Morus notabilis OX=981085 GN=L484_001032 PE=4 SV=1	L484_001032	1.071	0.100034	cytoplasm	31.675	16.8	4	4	11					GO:0005622 intracellular; GO:0005623 cell; GO:0005737 cytoplasm; GO:0005773 vacuole; GO:0005774 vacuolar membrane; GO:0005794 Golgi apparatus; GO:0005886 plasma membrane; GO:0005911 cell-cell junction; GO:0009506 plasmodesma; GO:0009507 chloroplast; GO:0009536 plastid; GO:0012505 endomembrane system; GO:0016020 membrane; GO:0030054 cell junction; GO:0031090 organelle membrane; GO:0043226 organell…	GO:0005488 binding; GO:0005515 protein binding; GO:0019899 enzyme binding; GO:0019900 kinase binding; GO:0019901 protein kinase binding; GO:0043424 protein histidine kinase binding;			C	KOG2620	Prohibitins and stomatins of the PID superfamily
W9RKF4	Cathepsin B OS=Morus notabilis OX=981085 GN=L484_022986 PE=3 SV=1	L484_022986	1.121	0.171758	extracellular	37.746	18.4	5	5	16	K01363	CTSB; cathepsin B [EC:3.4.22.1]		GO:0006508 proteolysis; GO:0006807 nitrogen compound metabolic process; GO:0008152 metabolic process; GO:0009056 catabolic process; GO:0009057 macromolecule catabolic process; GO:0009987 cellular process; GO:0019538 protein metabolic process; GO:0030163 protein catabolic process; GO:0043170 macromolecule metabolic process; GO:0044237 cellular metabolic process; GO:0044238 primary metabolic proces…	GO:0000323 lytic vacuole; GO:0005576 extracellular region; GO:0005615 extracellular space; GO:0005622 intracellular; GO:0005623 cell; GO:0005737 cytoplasm; GO:0005764 lysosome; GO:0005773 vacuole; GO:0005829 cytosol; GO:0043226 organelle; GO:0043227 membrane-bounded organelle; GO:0043229 intracellular organelle; GO:0043231 intracellular membrane-bounded organelle;	GO:0003824 catalytic activity; GO:0004175 endopeptidase activity; GO:0004197 cysteine-type endopeptidase activity; GO:0008233 peptidase activity; GO:0008234 cysteine-type peptidase activity; GO:0016787 hydrolase activity; GO:0070011 peptidase activity, acting on L-amino acid peptides; GO:0140096 catalytic activity, acting on a protein;	PF00112	Papain family cysteine protease	O	KOG1543	Cysteine proteinase Cathepsin L
W9RF95	Dehydrin ERD10 OS=Morus notabilis OX=981085 GN=L484_011671 PE=3 SV=1	L484_011671	1.329	0.00827954	nucleus	28.832	18.7	5	5	16				GO:0001101 response to acid chemical; GO:0006950 response to stress; GO:0009266 response to temperature stimulus; GO:0009409 response to cold; GO:0009414 response to water deprivation; GO:0009415 response to water; GO:0009628 response to abiotic stimulus; GO:0009631 cold acclimation; GO:0009719 response to endogenous stimulus; GO:0009725 response to hormone; GO:0009737 response to abscisic acid; …	GO:0005622 intracellular; GO:0005623 cell; GO:0005634 nucleus; GO:0005737 cytoplasm; GO:0005829 cytosol; GO:0005911 cell-cell junction; GO:0009506 plasmodesma; GO:0016020 membrane; GO:0019898 extrinsic component of membrane; GO:0030054 cell junction; GO:0043226 organelle; GO:0043227 membrane-bounded organelle; GO:0043229 intracellular organelle; GO:0043231 intracellular membrane-bounded organelle…	GO:0001786 phosphatidylserine binding; GO:0003779 actin binding; GO:0005488 binding; GO:0005507 copper ion binding; GO:0005515 protein binding; GO:0005543 phospholipid binding; GO:0008092 cytoskeletal protein binding; GO:0008289 lipid binding; GO:0016151 nickel cation binding; GO:0031210 phosphatidylcholine binding; GO:0043167 ion binding; GO:0043168 anion binding; GO:0043169 cation binding; GO:0…
W9SB84	FAS-associated factor 2-B OS=Morus notabilis OX=981085 GN=L484_010569 PE=4 SV=1	L484_010569	1.208	0.041623	nucleus	66.168	11	6	6	11				GO:0006810 transport; GO:0016192 vesicle-mediated transport; GO:0051179 localization; GO:0051234 establishment of localization;	GO:0005622 intracellular; GO:0005623 cell; GO:0005634 nucleus; GO:0005737 cytoplasm; GO:0005829 cytosol; GO:0043226 organelle; GO:0043227 membrane-bounded organelle; GO:0043229 intracellular organelle; GO:0043231 intracellular membrane-bounded organelle;		PF00789	UBX domain	T	KOG1363	Predicted regulator of the ubiquitin pathway (contains UAS and UBX domains)
[truncated: 1,607 more rows]
